# Supplementary material for: Whole Genome Sequencing for Determining the Source of Mycobacterium bovis Infections in Livestock Herds and Wildlife in New Zealand
Source: Front Vet Sci. 2018 Oct 30;5:272. doi: 10.3389/fvets.2018.00272 (PMC6218598; doi:10.3389/fvets.2018.00272)
Supplement: Supplementary File 3 — Comparison of RaxML and BioNJ phylogenies. (a) NZ M. bovis tree. The four clades identified in Figure 1 with differently colored branches are boxed in the same color in this Figure. (b) Mt. Cargill outbreak investigation- all isolates shown in the Phylogram in Figure 3a are compared. Outbreak isolates are boxed in red. (c-d) South Westland investigation isolates are indicated by the red arrow, (c) case 1. (d) case 2. (e) Waiuku investigation. The scale indicates the level of relatedness between plots. [file Table_3.XLSX]

## Sheet: Mt_Cargill_distances
		AgR417_1948_Bo_PPDsource_UK_SB0268_AN5	AgR2212_1996_UK_reference_genome_SB0140	AgR1665_2012_Bo_Wiakouaiti_OTGO_SB0140_VNTR104	AgR1657_2015_Po_MtCargill_OTGO_SB0140_VNTR103	AgR1648_2015_Po_MtCargill_OTGO_SB0140_VNTR103	AgR1740_2016_Fe_MtCargill_OTGO_SB0140_VNTR103	AgR1702421_2017_Fe_Otago_OTGO_SB0140_VNTR103	AgR1726_2016_Fe_MtCargill_OTGO_SB0140_VNTR103	AgR1658_2016_Po_MtCargill_OTGO_SB0140_VNTR103	AgR1642_2015_Ce_Waitati_OTGO_SB0140_VNTR103	AgR1639_2015_Ce_Waitati_OTGO_SB0140_VNTR103	AgR160844_2016_Po_MtCargill_OTGO_SB0140_VNTR103	AgR1705_2016_Fe_MtCargill_OTGO_SB0140_VNTR103	AgR1634_2015_Bo_SawyersBay_OTGO_SB0140_VNTR103	AgR1638_2015_Bo_SawyersBay_OTGO_SB0140_VNTR103	AgR170291_2017_Bo_Waitati_OTGO_SB0140_VNTR103	AgR1756_2016_Po_Adhoc_OTGO_SB0140_VNTR103	AgR1635_2015_Bo_Normanby_OTGO_SB0140_VNTR103	AgR1737_2016_Bo_PortChalmers_OTGO_SB0140_VNTR103	AgR1636_2015_Bo_SawyersBay_OTGO_SB0140_VNTR103	AgR170481_2017_Bo_Waitati_OTGO_SB0140_VNTR103	AgR1661_2016_Bo_MtCargill_OTGO_SB0140_VNTR103	AgR1649_2015_Po_MtCargill_OTGO_SB0140_VNTR103	AgR1689_2016_Bo_Dunedin_OTGO_SB0054_VNTR135	AgR1736_2016_Fe_MtCargill_OTGO_SB0140_VNTR103	AgR1659_2016_Po_MtCargill_OTGO_SB0140_VNTR103	AgR1704_2016_Fe_Wairio_STHLND_SB0140_VNTR103	AgR1650_2015_Po_MtCargill_OTGO_SB0140_VNTR103	AgR96_1999_Po_NorthOtago_OTGO_SB0140_REA187	AgR707_1999_Fe_NorthOtago_OTGO_SB0140_REA187	AgR1673_1999_Po_Hampden_OTGO_SB0140_REA187	AgR1666_2010_Bo_Waikouaiti_OTGO_SB0140_REA197_VNTR62	AgR1717_2016_Bo_Middlemarch_OTGO_SB0140_VNTR62	AgR1747_2007_Bo_Waitati_OTGO_SB0140_VNTR28	AgR703_1998_Fe_Taieri_OTGO_SB0140_REA188_VNTR28	AgR1660_2016_Bo_Ranfurly_OTGO_SB0140_VNTR28	AgR726_2012_Fe_SistersPeaks_STHLND_SB0140_VNTR28	AgR734_2014_Bo_Teviot_OTGO_SB0140_VNTR28	AgR10667_2010_Bo_ClarksJunction_Otago_SB0140_VNTR28	AgR1668_2010_Bo_ClarksJunction_OTGO_SB0140_REA188_VNTR28	AgR51_1993_Fe_Clyde_OTAGO_SB0140_REA198_VNTR27	AgR76_1997_Bo_Oturehua_OTGO_SB0140_REA187	AgR1672_2007_Fe_Loganburn_OTGO_SB0140_REA198	AgR1669_2010_Bo_LeeFlat_OTGO_SB0140_REA187_VNTR27	AgR1663_2010_Fe_NorthTaieri_OTGO_SB0140	AgR1758_2010_Fe_NorthTaieriHills_OTGO_SB0140_VNTR26	AgR1670_2008_Ce_Outram_OTGO_SB0140_REA298_VNTR26	AgR1671_1997_Bo_Mosgiel_OTGO_SB0140_REA224_VNTR26
AgR417_1948_Bo_PPDsource_UK_SB0268_AN5			304	343	345	345	345	345	346	345	345	345	345	344	344	344	345	346	345	347	347	346	346	346	346	346	346	344	344	337	337	339	350	349	349	343	344	344	346	348	348	332	341	342	353	357	357	354	351
AgR2122_1996_UK_reference_genome_SB0140		304		197	199	199	199	199	200	199	199	199	199	198	198	198	199	200	199	201	201	200	200	200	200	200	200	198	198	191	191	193	205	204	202	196	197	197	199	201	201	185	194	196	207	211	211	208	205
AgR1665_2012_Bo_Wiakouaiti_OTGO_SB0140_VNTR104		343	197		2	2	2	2	3	2	2	2	2	1	1	1	2	3	2	4	4	3	3	3	3	3	3	1	1	16	16	18	50	49	51	45	46	46	48	50	50	34	43	45	56	60	60	57	54
AgR1657_2015_Po_MtCargill_OTGO_SB0140_VNTR103		345	199	2		0	2	2	3	2	2	2	2	1	1	1	2	3	2	4	4	3	3	3	3	3	3	1	1	18	18	20	52	51	53	47	48	48	50	52	52	36	45	47	58	62	62	59	56
AgR1648_2015_Po_MtCargill_OTGO_SB0140_VNTR103		345	199	2	0		2	2	3	2	2	2	2	1	1	1	2	3	2	4	4	3	3	3	3	3	3	1	1	18	18	20	52	51	53	47	48	48	50	52	52	36	45	47	58	62	62	59	56
AgR1740_2016_Fe_MtCargill_OTGO_SB0140_VNTR103		345	199	2	2	2		0	1	2	2	2	2	1	1	1	2	3	2	4	4	3	3	3	3	3	3	1	1	18	18	20	52	51	53	47	48	48	50	52	52	36	45	47	58	62	62	59	56
AgR1702421_2017_Fe_Otago_OTGO_SB0140_VNTR103		345	199	2	2	2	0		1	2	2	2	2	1	1	1	2	3	2	4	4	3	3	3	3	3	3	1	1	18	18	20	52	51	53	47	48	48	50	52	52	36	45	47	58	62	62	59	56
AgR1726_2016_Fe_MtCargill_OTGO_SB0140_VNTR103		346	200	3	3	3	1	1		3	3	3	3	2	2	2	3	4	3	5	5	4	4	4	4	4	4	2	2	19	19	21	53	52	54	48	49	49	51	53	53	37	46	48	59	63	63	60	57
AgR1658_2016_Po_MtCargill_OTGO_SB0140_VNTR103		345	199	2	2	2	2	2	3		2	2	2	1	1	1	2	3	2	4	4	3	3	3	3	3	3	1	1	18	18	20	52	51	53	47	48	48	50	52	52	36	45	47	58	62	62	59	56
AgR1642_2015_Ce_Waitati_OTGO_SB0140_VNTR103		345	199	2	2	2	2	2	3	2		0	2	1	1	1	2	3	2	4	4	3	3	3	3	3	3	1	1	18	18	20	52	51	53	47	48	48	50	52	52	36	45	47	58	62	62	59	56
AgR1639_2015_Ce_Waitati_OTGO_SB0140_VNTR103		345	199	2	2	2	2	2	3	2	0		2	1	1	1	2	3	2	4	4	3	3	3	3	3	3	1	1	18	18	20	52	51	53	47	48	48	50	52	52	36	45	47	58	62	62	59	56
AgR160844_2016_Po_MtCargill_OTGO_SB0140_VNTR103		345	199	2	2	2	2	2	3	2	2	2		1	1	1	2	3	2	4	4	3	3	3	3	3	3	1	1	18	18	20	52	51	53	47	48	48	50	52	52	36	45	47	58	62	62	59	56
AgR1705_2016_Fe_MtCargill_OTGO_SB0140_VNTR103		344	198	1	1	1	1	1	2	1	1	1	1		0	0	1	2	1	3	3	2	2	2	2	2	2	0	0	17	17	19	51	50	52	46	47	47	49	51	51	35	44	46	57	61	61	58	55
AgR1634_2015_Bo_SawyersBay_OTGO_SB0140_VNTR103		344	198	1	1	1	1	1	2	1	1	1	1	0		0	1	2	1	3	3	2	2	2	2	2	2	0	0	17	17	19	51	50	52	46	47	47	49	51	51	35	44	46	57	61	61	58	55
AgR1638_2015_Bo_SawyersBay_OTGO_SB0140_VNTR103		344	198	1	1	1	1	1	2	1	1	1	1	0	0		1	2	1	3	3	2	2	2	2	2	2	0	0	17	17	19	51	50	52	46	47	47	49	51	51	35	44	46	57	61	61	58	55
AgR170291_2017_Bo_Waitati_OTGO_SB0140_VNTR103		345	199	2	2	2	2	2	3	2	2	2	2	1	1	1		3	2	4	4	3	3	3	3	3	3	1	1	18	18	20	52	51	53	47	48	48	50	52	52	36	45	47	58	62	62	59	56
AgR1756_2016_Po_Adhoc_OTGO_SB0140_VNTR103		346	200	3	3	3	3	3	4	3	3	3	3	2	2	2	3		3	5	5	4	4	4	4	4	4	2	2	19	19	21	53	52	54	48	49	49	51	53	53	37	46	48	59	63	63	60	57
AgR1635_2015_Bo_Normanby_OTGO_SB0140_VNTR103		345	199	2	2	2	2	2	3	2	2	2	2	1	1	1	2	3		4	4	3	3	3	3	3	3	1	1	18	18	20	52	51	53	47	48	48	50	52	52	36	45	47	58	62	62	59	56
AgR1737_2016_Bo_PortChalmers_OTGO_SB0140_VNTR103		347	201	4	4	4	4	4	5	4	4	4	4	3	3	3	4	5	4		2	1	1	1	1	1	1	3	3	20	20	22	54	53	55	49	50	50	52	54	54	38	47	49	60	64	64	61	58
AgR1636_2015_Bo_SawyersBay_OTGO_SB0140_VNTR103		347	201	4	4	4	4	4	5	4	4	4	4	3	3	3	4	5	4	2		1	1	1	1	1	1	3	3	20	20	22	54	53	55	49	50	50	52	54	54	38	47	49	60	64	64	61	58
AgR170481_2017_Bo_Waitati_OTGO_SB0140_VNTR103		346	200	3	3	3	3	3	4	3	3	3	3	2	2	2	3	4	3	1	1		0	0	0	0	0	2	2	19	19	21	53	52	54	48	49	49	51	53	53	37	46	48	59	63	63	60	57
AgR1661_2016_Bo_MtCargill_OTGO_SB0140_VNTR103		346	200	3	3	3	3	3	4	3	3	3	3	2	2	2	3	4	3	1	1	0		0	0	0	0	2	2	19	19	21	53	52	54	48	49	49	51	53	53	37	46	48	59	63	63	60	57
AgR1649_2015_Po_MtCargill_OTGO_SB0140_VNTR103		346	200	3	3	3	3	3	4	3	3	3	3	2	2	2	3	4	3	1	1	0	0		0	0	0	2	2	19	19	21	53	52	54	48	49	49	51	53	53	37	46	48	59	63	63	60	57
AgR1689_2016_Bo_Dunedin_OTGO_SB0054_VNTR135		346	200	3	3	3	3	3	4	3	3	3	3	2	2	2	3	4	3	1	1	0	0	0		0	0	2	2	19	19	21	53	52	54	48	49	49	51	53	53	37	46	48	59	63	63	60	57
AgR1736_2016_Fe_MtCargill_OTGO_SB0140_VNTR103		346	200	3	3	3	3	3	4	3	3	3	3	2	2	2	3	4	3	1	1	0	0	0	0		0	2	2	19	19	21	53	52	54	48	49	49	51	53	53	37	46	48	59	63	63	60	57
AgR1659_2016_Po_MtCargill_OTGO_SB0140_VNTR103		346	200	3	3	3	3	3	4	3	3	3	3	2	2	2	3	4	3	1	1	0	0	0	0	0		2	2	19	19	21	53	52	54	48	49	49	51	53	53	37	46	48	59	63	63	60	57
AgR1704_2016_Fe_Wairio_STHLND_SB0140_VNTR103		344	198	1	1	1	1	1	2	1	1	1	1	0	0	0	1	2	1	3	3	2	2	2	2	2	2		0	17	17	19	51	50	52	46	47	47	49	51	51	35	44	46	57	61	61	58	55
AgR1650_2015_Po_MtCargill_OTGO_SB0140_VNTR103		344	198	1	1	1	1	1	2	1	1	1	1	0	0	0	1	2	1	3	3	2	2	2	2	2	2	0		17	17	19	51	50	52	46	47	47	49	51	51	35	44	46	57	61	61	58	55
AgR96_1999_Po_NorthOtago_OTGO_SB0140_REA187		337	191	16	18	18	18	18	19	18	18	18	18	17	17	17	18	19	18	20	20	19	19	19	19	19	19	17	17		0	2	44	43	45	39	40	40	42	44	44	28	37	39	50	54	54	51	48
AgR707_1999_Fe_NorthOtago_OTGO_SB0140_REA187		337	191	16	18	18	18	18	19	18	18	18	18	17	17	17	18	19	18	20	20	19	19	19	19	19	19	17	17	0		2	44	43	45	39	40	40	42	44	44	28	37	39	50	54	54	51	48
AgR1673_1999_Po_Hampden_OTGO_SB0140_REA187		339	193	18	20	20	20	20	21	20	20	20	20	19	19	19	20	21	20	22	22	21	21	21	21	21	21	19	19	2	2		46	45	47	41	42	42	44	46	46	30	39	41	52	56	56	53	50
AgR1666_2010_Bo_Waikouaiti_OTGO_SB0140_REA197_VNTR62		350	205	50	52	52	52	52	53	52	52	52	52	51	51	51	52	53	52	54	54	53	53	53	53	53	53	51	51	44	44	46		29	59	53	54	54	56	58	58	42	51	53	64	68	68	65	62
AgR1717_2016_Bo_Middlemarch_OTGO_SB0140_VNTR62		349	204	49	51	51	51	51	52	51	51	51	51	50	50	50	51	52	51	53	53	52	52	52	52	52	52	50	50	43	43	45	29		58	52	53	53	55	57	57	41	50	52	63	67	67	64	61
AgR1747_2007_Bo_Waitati_OTGO_SB0140_VNTR28		349	202	51	53	53	53	53	54	53	53	53	53	52	52	52	53	54	53	55	55	54	54	54	54	54	54	52	52	45	45	47	59	58		8	13	13	19	27	27	39	48	50	61	65	65	62	59
AgR703_1998_Fe_Taieri_OTGO_SB0140_REA188_VNTR28		343	196	45	47	47	47	47	48	47	47	47	47	46	46	46	47	48	47	49	49	48	48	48	48	48	48	46	46	39	39	41	53	52	8		7	7	13	21	21	33	42	44	55	59	59	56	53
AgR1660_2016_Bo_Ranfurly_OTGO_SB0140_VNTR28		344	197	46	48	48	48	48	49	48	48	48	48	47	47	47	48	49	48	50	50	49	49	49	49	49	49	47	47	40	40	42	54	53	13	7		4	14	22	22	34	43	45	56	60	60	57	54
AgR726_2012_Fe_SistersPeaks_STHLND_SB0140_VNTR28		344	197	46	48	48	48	48	49	48	48	48	48	47	47	47	48	49	48	50	50	49	49	49	49	49	49	47	47	40	40	42	54	53	13	7	4		14	22	22	34	43	45	56	60	60	57	54
AgR734_2014_Bo_Teviot_OTGO_SB0140_VNTR28		346	199	48	50	50	50	50	51	50	50	50	50	49	49	49	50	51	50	52	52	51	51	51	51	51	51	49	49	42	42	44	56	55	19	13	14	14		24	24	36	45	47	58	62	62	59	56
AgR10667_2010_Bo_ClarksJunction_Otago_SB0140_VNTR28		348	201	50	52	52	52	52	53	52	52	52	52	51	51	51	52	53	52	54	54	53	53	53	53	53	53	51	51	44	44	46	58	57	27	21	22	22	24		0	38	47	49	60	64	64	61	58
AgR1668_2010_Bo_ClarksJunction_OTGO_SB0140_REA188_VNTR28		348	201	50	52	52	52	52	53	52	52	52	52	51	51	51	52	53	52	54	54	53	53	53	53	53	53	51	51	44	44	46	58	57	27	21	22	22	24	0		38	47	49	60	64	64	61	58
AgR51_1993_Fe_Clyde_OTAGO_SB0140_REA198_VNTR27		332	185	34	36	36	36	36	37	36	36	36	36	35	35	35	36	37	36	38	38	37	37	37	37	37	37	35	35	28	28	30	42	41	39	33	34	34	36	38	38		23	33	44	48	48	45	42
AgR76_1997_Bo_Oturehua_OTGO_SB0140_REA187		341	194	43	45	45	45	45	46	45	45	45	45	44	44	44	45	46	45	47	47	46	46	46	46	46	46	44	44	37	37	39	51	50	48	42	43	43	45	47	47	23		42	53	57	57	54	51
AgR1672_2007_Fe_Loganburn_OTGO_SB0140_REA198		342	196	45	47	47	47	47	48	47	47	47	47	46	46	46	47	48	47	49	49	48	48	48	48	48	48	46	46	39	39	41	53	52	50	44	45	45	47	49	49	33	42		23	53	53	50	47
AgR1669_2010_Bo_LeeFlat_OTGO_SB0140_REA187_VNTR27		353	207	56	58	58	58	58	59	58	58	58	58	57	57	57	58	59	58	60	60	59	59	59	59	59	59	57	57	50	50	52	64	63	61	55	56	56	58	60	60	44	53	23		64	64	61	58
AgR1663_2010_Fe_NorthTaieri_OTGO_SB0140		357	211	60	62	62	62	62	63	62	62	62	62	61	61	61	62	63	62	64	64	63	63	63	63	63	63	61	61	54	54	56	68	67	65	59	60	60	62	64	64	48	57	53	64		0	3	8
AgR1758_2010_Fe_NorthTaieriHills_OTGO_SB0140_VNTR26		357	211	60	62	62	62	62	63	62	62	62	62	61	61	61	62	63	62	64	64	63	63	63	63	63	63	61	61	54	54	56	68	67	65	59	60	60	62	64	64	48	57	53	64	0		3	8
AgR1670_2008_Ce_Outram_OTGO_SB0140_REA298_VNTR26		354	208	57	59	59	59	59	60	59	59	59	59	58	58	58	59	60	59	61	61	60	60	60	60	60	60	58	58	51	51	53	65	64	62	56	57	57	59	61	61	45	54	50	61	3	3		5
AgR1671_1997_Bo_Mosgiel_OTGO_SB0140_REA224_VNTR26		351	205	54	56	56	56	56	57	56	56	56	56	55	55	55	56	57	56	58	58	57	57	57	57	57	57	55	55	48	48	50	62	61	59	53	54	54	56	58	58	42	51	47	58	8	8	5
AgR121874_2012_USA_elite_SB0140		364	212	143	145	145	145	145	146	145	145	145	145	144	144	144	145	146	145	147	147	146	146	146	146	146	146	144	144	137	137	139	151	150	148	142	143	143	145	147	147	131	140	142	153	157	157	154	151
AgR53_1994_Bo_Milton_OTGO_SB0140_REA164		348	118	243	245	245	245	245	246	245	245	245	245	244	244	244	245	246	245	247	247	246	246	246	246	246	246	244	244	237	237	239	251	250	248	242	243	243	245	247	247	231	240	242	253	257	257	254	251
AgR1662_1994_Po_Abbotsford_OTGO_SB0140_VNTR7		345	115	240	242	242	242	242	243	242	242	242	242	241	241	241	242	243	242	244	244	243	243	243	243	243	243	241	241	234	234	236	248	247	245	239	240	240	242	244	244	228	237	239	250	254	254	251	248
[truncated: 3 more columns]

## Sheet: SouthWSTLND_invest_distances
		AgR417_1948_Bo_PPDsource_UK_SB0268_AN5	AgR288_2011_Bo_Hokitika_WC_SB0130_REA1_VNTR59	AgR1622_2013_Bo_Arahura_WC_SB0130_VNTR59	AgR1617_2013_Bo_Kokatahi_WC_SB0130_VNTR59	AgR731_2013_Bo_Kowhitirangi_WC_SB0130	AgR1625_2013_Bo_Chesterfield_WC_SB0130_VNTR59	AgR1623_2013_Bo_Arahura_WC_SB0130_VNTR59	AgR1615_2013_Bo_Kokatahi_WC_SB0130_VNTR59	AgR1619_2014_Bo_Kokatahi_WC_SB0130_VNTR59	AgR739_2014_Bo_Kowhitirangi_WC_SB0130_VNTR59	AgR738_2014_Bo_SouthWSTLND_WC_SB0130_VNTR59	AgR737_2014_Bo_Kowhitirangi_WC_SB0130_VNTR59	AgR1624_2015_Bo_Arahura_WC_SB0130_VNTR59	AgR1730_2016_Bo_Reefton_WC_SB0130_VNTR59	AgR1745_2016_Bo_Runanaga_CNT/OTGO_SB0130_VNTR59	AgR1723_2016_Bo_BarrytownRunanaga_WC_SB0130_VNTR59	AgR1702452_2017_Bo_CoalCreekGreymouth_WC_SB0130_VNTR59	AgR170438_2017_Bo_CoalCreek_WC_SB0130_VNTR59	AgR170437_2017_Bo_Greymouth_WC_SB0130_VNTR59	AgR170512_2017_Bo_Kumara_WC_SB0130_VNTR59	AgR170309_2017_Bo_Greymouth_WC_SB0130_VNTR59	AgR170308_2017_Bo_Greymouth_WC_SB0130_VNTR59	AgR170439_2017_Bo_Arahura_WC_SB0130_VNTR59	AgR180049_2018_Bo_Runanga_WC_SB0130_VNTR59	AgR180057_2018_Bo_Greymouth_WC_SB0130_VNTR59	AgR150110_2015_Bo_Dobson_WC_SB0130_VNTR59	AgR120111_2012_Bo_Dobson_WC_SB0130	AgR317_2005_Po_Taramakau_WC_SB0130_REA9_VNTR59	AgR274_2006_Bo_Dobson_WC_novelspoligo_REA287_VNTR54	AgR271_2010_Bo_Kumara_WC_novelspoligo_REA287_VNTR55	AgR315_2006_Bo_Greymouth_WC_SB0130_REA6	AgR297_2009_Bo_Hokitika_WC_SB0130_REA6	AgR316_2006_Bo_Arahura_WC_SB0130_REA6	AgR191_1988_Pi_Hokitika_WC_SB0130_REA1	AgR313_2003_Bo_Kokatahi_WC_SB0130_REA9	AgR233_2010_Bo_Hokitika_WC_SB0130_REA6_VNTR59	AgR1616_2013_Bo_Kowhitirangi_WC_SB0130_VNTR59	AgR1627_2013_Po_Rimu_WC_SB0130_VNTR59	AgR1618_2014_Bo_Kokatahi_WC_SB0130_VNTR59	AgR723_2010_Bo_Kumara_WC_SB0130_REA306_VNTR59	AgR308_2009_Bo_Kumara_WC_SB0130_REA306	AgR302_2007_Bo_Hokitika_WC_SB0130_REA6	AgR263_2008_Bo_Hokitika_WC_SB0130_REA6	AgR229_2001_Bo_Hokitika_WC_SB0130_REA6_VNTR59	AgR1763_2016_Bo_Kumara_WC_SB0130_VNTR59	AgR1761_2016_Bo_Kumara_WC_SB0130_VNTR59	AgR260_1999_Pi_Ahaura_WC_SB0130_REA34	AgR120574_2012_Bo_Kumara_WC_SB0130
AgR417_1948_Bo_PPDsource_UK_SB0268_AN5			292	287	287	288	286	286	286	286	286	286	287	286	288	287	287	290	290	290	291	287	287	286	287	288	287	286	299	290	284	295	284	279	272	289	306	303	301	297	279	279	294	294	282	287	284	281	284
AgR288_2011_Bo_Hokitika_WC_SB0130_REA1_VNTR59		292		13	13	14	12	12	12	12	12	12	13	12	14	13	13	16	16	16	17	13	13	12	13	14	13	12	83	68	62	79	68	63	56	73	90	87	85	81	57	57	72	72	60	65	62	59	62
AgR1622_2013_Bo_Arahura_WC_SB0130_VNTR59		287	13		2	3	1	1	1	1	1	1	2	1	3	2	2	5	5	5	6	2	2	1	2	9	8	7	78	63	57	74	63	58	51	68	85	82	80	76	52	52	67	67	55	60	57	54	57
AgR1617_2013_Bo_Kokatahi_WC_SB0130_VNTR59		287	13	2		3	1	1	1	1	1	1	2	1	3	2	2	5	5	5	6	2	2	1	2	9	8	7	78	63	57	74	63	58	51	68	85	82	80	76	52	52	67	67	55	60	57	54	57
AgR731_2013_Bo_Kowhitirangi_WC_SB0130		288	14	3	3		2	2	2	2	2	2	3	2	4	3	3	6	6	6	7	3	3	2	3	10	9	8	79	64	58	75	64	59	52	69	86	83	81	77	53	53	68	68	56	61	58	55	58
AgR1625_2013_Bo_Chesterfield_WC_SB0130_VNTR59		286	12	1	1	2		0	0	0	0	0	1	0	2	1	1	4	4	4	5	1	1	0	1	8	7	6	77	62	56	73	62	57	50	67	84	81	79	75	51	51	66	66	54	59	56	53	56
AgR1623_2013_Bo_Arahura_WC_SB0130_VNTR59		286	12	1	1	2	0		0	0	0	0	1	0	2	1	1	4	4	4	5	1	1	0	1	8	7	6	77	62	56	73	62	57	50	67	84	81	79	75	51	51	66	66	54	59	56	53	56
AgR1615_2013_Bo_Kokatahi_WC_SB0130_VNTR59		286	12	1	1	2	0	0		0	0	0	1	0	2	1	1	4	4	4	5	1	1	0	1	8	7	6	77	62	56	73	62	57	50	67	84	81	79	75	51	51	66	66	54	59	56	53	56
AgR1619_2014_Bo_Kokatahi_WC_SB0130_VNTR59		286	12	1	1	2	0	0	0		0	0	1	0	2	1	1	4	4	4	5	1	1	0	1	8	7	6	77	62	56	73	62	57	50	67	84	81	79	75	51	51	66	66	54	59	56	53	56
AgR739_2014_Bo_Kowhitirangi_WC_SB0130_VNTR59		286	12	1	1	2	0	0	0	0		0	1	0	2	1	1	4	4	4	5	1	1	0	1	8	7	6	77	62	56	73	62	57	50	67	84	81	79	75	51	51	66	66	54	59	56	53	56
AgR738_2014_Bo_SouthWSTLND_WC_SB0130_VNTR59		286	12	1	1	2	0	0	0	0	0		1	0	2	1	1	4	4	4	5	1	1	0	1	8	7	6	77	62	56	73	62	57	50	67	84	81	79	75	51	51	66	66	54	59	56	53	56
AgR737_2014_Bo_Kowhitirangi_WC_SB0130_VNTR59		287	13	2	2	3	1	1	1	1	1	1		1	3	2	2	5	5	5	6	2	2	1	2	9	8	7	78	63	57	74	63	58	51	68	85	82	80	76	52	52	67	67	55	60	57	54	57
AgR1624_2015_Bo_Arahura_WC_SB0130_VNTR59		286	12	1	1	2	0	0	0	0	0	0	1		2	1	1	4	4	4	5	1	1	0	1	8	7	6	77	62	56	73	62	57	50	67	84	81	79	75	51	51	66	66	54	59	56	53	56
AgR1730_2016_Bo_Reefton_WC_SB0130_VNTR59		288	14	3	3	4	2	2	2	2	2	2	3	2		3	3	6	6	6	7	3	3	2	3	10	9	8	79	64	58	75	64	59	52	69	86	83	81	77	53	53	68	68	56	61	58	55	58
AgR1745_2016_Bo_Runanaga_CNT/OTGO_SB0130_VNTR59		287	13	2	2	3	1	1	1	1	1	1	2	1	3		2	5	5	5	6	2	2	1	2	9	8	7	78	63	57	74	63	58	51	68	85	82	80	76	52	52	67	67	55	60	57	54	57
AgR1723_2016_Bo_BarrytownRunanaga_WC_SB0130_VNTR59		287	13	2	2	3	1	1	1	1	1	1	2	1	3	2		5	5	5	6	2	2	1	2	9	8	7	78	63	57	74	63	58	51	68	85	82	80	76	52	52	67	67	55	60	57	54	57
AgR1702452_2017_Bo_CoalCreekGreymouth_WC_SB0130_VNTR59		290	16	5	5	6	4	4	4	4	4	4	5	4	6	5	5		0	0	1	5	5	4	5	12	11	10	81	66	60	77	66	61	54	71	88	85	83	79	55	55	70	70	58	63	60	57	60
AgR170438_2017_Bo_CoalCreek_WC_SB0130_VNTR59		290	16	5	5	6	4	4	4	4	4	4	5	4	6	5	5	0		0	1	5	5	4	5	12	11	10	81	66	60	77	66	61	54	71	88	85	83	79	55	55	70	70	58	63	60	57	60
AgR170437_2017_Bo_Greymouth_WC_SB0130_VNTR59		290	16	5	5	6	4	4	4	4	4	4	5	4	6	5	5	0	0		1	5	5	4	5	12	11	10	81	66	60	77	66	61	54	71	88	85	83	79	55	55	70	70	58	63	60	57	60
AgR170512_2017_Bo_Kumara_WC_SB0130_VNTR59		291	17	6	6	7	5	5	5	5	5	5	6	5	7	6	6	1	1	1		6	6	5	6	13	12	11	82	67	61	78	67	62	55	72	89	86	84	80	56	56	71	71	59	64	61	58	61
AgR170309_2017_Bo_Greymouth_WC_SB0130_VNTR59		287	13	2	2	3	1	1	1	1	1	1	2	1	3	2	2	5	5	5	6		0	1	2	9	8	7	78	63	57	74	63	58	51	68	85	82	80	76	52	52	67	67	55	60	57	54	57
AgR170308_2017_Bo_Greymouth_WC_SB0130_VNTR59		287	13	2	2	3	1	1	1	1	1	1	2	1	3	2	2	5	5	5	6	0		1	2	9	8	7	78	63	57	74	63	58	51	68	85	82	80	76	52	52	67	67	55	60	57	54	57
AgR170439_2017_Bo_Arahura_WC_SB0130_VNTR59		286	12	1	1	2	0	0	0	0	0	0	1	0	2	1	1	4	4	4	5	1	1		1	8	7	6	77	62	56	73	62	57	50	67	84	81	79	75	51	51	66	66	54	59	56	53	56
AgR180049_2018_Bo_Runanga_WC_SB0130_VNTR59		287	13	2	2	3	1	1	1	1	1	1	2	1	3	2	2	5	5	5	6	2	2	1		9	8	7	78	63	57	74	63	58	51	68	85	82	80	76	52	52	67	67	55	60	57	54	57
AgR180057_2018_Bo_Greymouth_WC_SB0130_VNTR59		288	14	9	9	10	8	8	8	8	8	8	9	8	10	9	9	12	12	12	13	9	9	8	9		3	2	79	64	58	75	64	59	52	69	86	83	81	77	53	53	68	68	56	61	58	55	58
AgR150110_2015_Bo_Dobson_WC_SB0130_VNTR59		287	13	8	8	9	7	7	7	7	7	7	8	7	9	8	8	11	11	11	12	8	8	7	8	3		1	78	63	57	74	63	58	51	68	85	82	80	76	52	52	67	67	55	60	57	54	57
AgR120111_2012_Bo_Dobson_WC_SB0130		286	12	7	7	8	6	6	6	6	6	6	7	6	8	7	7	10	10	10	11	7	7	6	7	2	1		77	62	56	73	62	57	50	67	84	81	79	75	51	51	66	66	54	59	56	53	56
AgR317_2005_Po_Taramakau_WC_SB0130_REA9_VNTR59		299	83	78	78	79	77	77	77	77	77	77	78	77	79	78	78	81	81	81	82	78	78	77	78	79	78	77		81	75	76	65	60	51	70	87	84	82	78	70	70	85	85	73	78	75	72	75
AgR274_2006_Bo_Dobson_WC_novelspoligo_REA287_VNTR54		290	68	63	63	64	62	62	62	62	62	62	63	62	64	63	63	66	66	66	67	63	63	62	63	64	63	62	81		40	77	66	61	54	71	88	85	83	79	49	49	70	70	58	63	60	57	60
AgR271_2010_Bo_Kumara_WC_novelspoligo_REA287_VNTR55		284	62	57	57	58	56	56	56	56	56	56	57	56	58	57	57	60	60	60	61	57	57	56	57	58	57	56	75	40		71	60	55	48	65	82	79	77	73	43	43	64	64	52	57	54	51	54
AgR315_2006_Bo_Greymouth_WC_SB0130_REA6		295	79	74	74	75	73	73	73	73	73	73	74	73	75	74	74	77	77	77	78	74	74	73	74	75	74	73	76	77	71		47	42	35	42	59	56	54	50	66	66	81	81	69	74	71	68	71
AgR297_2009_Bo_Hokitika_WC_SB0130_REA6		284	68	63	63	64	62	62	62	62	62	62	63	62	64	63	63	66	66	66	67	63	63	62	63	64	63	62	65	66	60	47		15	18	41	58	55	53	49	55	55	70	70	58	63	60	57	60
AgR316_2006_Bo_Arahura_WC_SB0130_REA6		279	63	58	58	59	57	57	57	57	57	57	58	57	59	58	58	61	61	61	62	58	58	57	58	59	58	57	60	61	55	42	15		13	36	53	50	48	44	50	50	65	65	53	58	55	52	55
AgR191_1988_Pi_Hokitika_WC_SB0130_REA1		272	56	51	51	52	50	50	50	50	50	50	51	50	52	51	51	54	54	54	55	51	51	50	51	52	51	50	51	54	48	35	18	13		29	46	43	41	37	43	43	58	58	46	51	48	45	48
AgR313_2003_Bo_Kokatahi_WC_SB0130_REA9		289	73	68	68	69	67	67	67	67	67	67	68	67	69	68	68	71	71	71	72	68	68	67	68	69	68	67	70	71	65	42	41	36	29		25	22	20	16	60	60	75	75	63	68	65	62	65
AgR233_2010_Bo_Hokitika_WC_SB0130_REA6_VNTR59		306	90	85	85	86	84	84	84	84	84	84	85	84	86	85	85	88	88	88	89	85	85	84	85	86	85	84	87	88	82	59	58	53	46	25		17	15	11	77	77	92	92	80	85	82	79	82
AgR1616_2013_Bo_Kowhitirangi_WC_SB0130_VNTR59		303	87	82	82	83	81	81	81	81	81	81	82	81	83	82	82	85	85	85	86	82	82	81	82	83	82	81	84	85	79	56	55	50	43	22	17		12	8	74	74	89	89	77	82	79	76	79
AgR1627_2013_Po_Rimu_WC_SB0130_VNTR59		301	85	80	80	81	79	79	79	79	79	79	80	79	81	80	80	83	83	83	84	80	80	79	80	81	80	79	82	83	77	54	53	48	41	20	15	12		6	72	72	87	87	75	80	77	74	77
AgR1618_2014_Bo_Kokatahi_WC_SB0130_VNTR59		297	81	76	76	77	75	75	75	75	75	75	76	75	77	76	76	79	79	79	80	76	76	75	76	77	76	75	78	79	73	50	49	44	37	16	11	8	6		68	68	83	83	71	76	73	70	73
AgR723_2010_Bo_Kumara_WC_SB0130_REA306_VNTR59		279	57	52	52	53	51	51	51	51	51	51	52	51	53	52	52	55	55	55	56	52	52	51	52	53	52	51	70	49	43	66	55	50	43	60	77	74	72	68		0	59	59	47	52	49	46	49
AgR308_2009_Bo_Kumara_WC_SB0130_REA306		279	57	52	52	53	51	51	51	51	51	51	52	51	53	52	52	55	55	55	56	52	52	51	52	53	52	51	70	49	43	66	55	50	43	60	77	74	72	68	0		59	59	47	52	49	46	49
AgR302_2007_Bo_Hokitika_WC_SB0130_REA6		294	72	67	67	68	66	66	66	66	66	66	67	66	68	67	67	70	70	70	71	67	67	66	67	68	67	66	85	70	64	81	70	65	58	75	92	89	87	83	59	59		0	48	53	50	45	48
AgR263_2008_Bo_Hokitika_WC_SB0130_REA6		294	72	67	67	68	66	66	66	66	66	66	67	66	68	67	67	70	70	70	71	67	67	66	67	68	67	66	85	70	64	81	70	65	58	75	92	89	87	83	59	59	0		48	53	50	45	48
AgR229_2001_Bo_Hokitika_WC_SB0130_REA6_VNTR59		282	60	55	55	56	54	54	54	54	54	54	55	54	56	55	55	58	58	58	59	55	55	54	55	56	55	54	73	58	52	69	58	53	46	63	80	77	75	71	47	47	48	48		13	10	35	38
AgR1763_2016_Bo_Kumara_WC_SB0130_VNTR59		287	65	60	60	61	59	59	59	59	59	59	60	59	61	60	60	63	63	63	64	60	60	59	60	61	60	59	78	63	57	74	63	58	51	68	85	82	80	76	52	52	53	53	13		3	40	43
AgR1761_2016_Bo_Kumara_WC_SB0130_VNTR59		284	62	57	57	58	56	56	56	56	56	56	57	56	58	57	57	60	60	60	61	57	57	56	57	58	57	56	75	60	54	71	60	55	48	65	82	79	77	73	49	49	50	50	10	3		37	40
AgR260_1999_Pi_Ahaura_WC_SB0130_REA34		281	59	54	54	55	53	53	53	53	53	53	54	53	55	54	54	57	57	57	58	54	54	53	54	55	54	53	72	57	51	68	57	52	45	62	79	76	74	70	46	46	45	45	35	40	37		21
AgR120574_2012_Bo_Kumara_WC_SB0130		284	62	57	57	58	56	56	56	56	56	56	57	56	58	57	57	60	60	60	61	57	57	56	57	58	57	56	75	60	54	71	60	55	48	65	82	79	77	73	49	49	48	48	38	43	40	21
AgR291_1999_Po_Ahaura_WC_SB0130_REA34		282	60	55	55	56	54	54	54	54	54	54	55	54	56	55	55	58	58	58	59	55	55	54	55	56	55	54	73	58	52	69	58	53	46	63	80	77	75	71	47	47	46	46	36	41	38	19	10
AgR197_1983_Po_Greymouth_WC_SB0130_REA1		280	58	53	53	54	52	52	52	52	52	52	53	52	54	53	53	56	56	56	57	53	53	52	53	54	53	52	71	56	50	67	56	51	44	61	78	75	73	69	45	45	44	44	34	39	36	31	34
AgR741_1990_Po_Hohonu_WC_SB0130		277	55	50	50	51	49	49	49	49	49	49	50	49	51	50	50	53	53	53	54	50	50	49	50	51	50	49	68	53	47	64	53	48	41	58	75	72	70	66	42	42	41	41	31	36	33	28	31
AgR264_1989_Po_Mikonui_WC_SB0130_REA1		274	52	47	47	48	46	46	46	46	46	46	47	46	48	47	47	50	50	50	51	47	47	46	47	48	47	46	65	50	44	61	50	45	38	55	72	69	67	63	39	39	36	36	28	33	30	25	28
AgR128_1989_Bo_Ross_WC_SB0130_REA1		275	53	48	48	49	47	47	47	47	47	47	48	47	49	48	48	51	51	51	52	48	48	47	48	49	48	47	66	51	45	62	51	46	39	56	73	70	68	64	40	40	37	37	29	34	31	26	29
AgR721_2010_Po_Mikonui_WC_SB0130_REA6_VNTR59		290	68	63	63	64	62	62	62	62	62	62	63	62	64	63	63	66	66	66	67	63	63	62	63	64	63	62	81	66	60	77	66	61	54	71	88	85	83	79	55	55	52	52	44	49	46	41	44
AgR735_2014_Bo_Ross_WC_SB0130_VNTR59		288	66	61	61	62	60	60	60	60	60	60	61	60	62	61	61	64	64	64	65	61	61	60	61	62	61	60	79	64	58	75	64	59	52	69	86	83	81	77	53	53	50	50	42	47	44	39	42
AgR1714_2016_Po_JonesFlatHariHari_WC_SB0130_VNTR59		289	67	62	62	63	61	61	61	61	61	61	62	61	63	62	62	65	65	65	66	62	62	61	62	63	62	61	80	65	59	76	65	60	53	70	87	84	82	78	54	54	51	51	43	48	45	40	43
AgR1715_2016_Po_JonesFlatHariHari_WC_SB0130_VNTR59		290	68	63	63	64	62	62	62	62	62	62	63	62	64	63	63	66	66	66	67	63	63	62	63	64	63	62	81	66	60	77	66	61	54	71	88	85	83	79	55	55	52	52	44	49	46	41	44
AgR1626_2015_Ce_Harhihari_WC_SB0130_VNTR59		286	64	59	59	60	58	58	58	58	58	58	59	58	60	59	59	62	62	62	63	59	59	58	59	60	59	58	77	62	56	73	62	57	50	67	84	81	79	75	51	51	48	48	40	45	42	37	40
AgR1738_2016_Bo_Kumara_WC_SB0130_VNTR59		290	68	63	63	64	62	62	62	62	62	62	63	62	64	63	63	66	66	66	67	63	63	62	63	64	63	62	81	66	60	77	66	61	54	71	88	85	83	79	55	55	54	54	44	49	46	41	44
AgR1752_2016_Bo_Otira_WC_SB0130_VNTR59		280	58	53	53	54	52	52	52	52	52	52	53	52	54	53	53	56	56	56	57	53	53	52	53	54	53	52	71	56	50	67	56	51	44	61	78	75	71	69	45	45	44	44	34	39	36	31	34
AgR740_2014_Po_Taramakau_WC_SB0130		297	75	70	70	71	69	69	69	69	69	69	70	69	71	70	70	73	73	73	74	70	70	69	70	71	70	69	88	73	67	84	73	68	61	78	95	92	90	86	62	62	61	61	51	56	53	48	51
AgR1746_2016_Bo_Otira_WC_SB0130		298	76	71	71	72	70	70	70	70	70	70	71	70	72	71	71	74	74	74	75	71	71	70	71	72	71	70	89	74	68	85	74	69	62	79	96	93	91	87	63	63	62	62	52	57	54	49	52
AgR238_2011_Bo_Inchbonnie_WC_SB0130_REA6_VNTR59		292	70	65	65	66	64	64	64	64	64	64	65	64	66	65	65	68	68	68	69	65	65	64	65	66	65	64	83	68	62	79	68	63	56	73	90	87	85	81	57	57	56	56	46	51	48	43	46
AgR170174_2017_Ce_Ahaura_WC_SB0130_VNTR59		294	72	67	67	68	66	66	66	66	66	66	67	66	68	67	67	70	70	70	71	67	67	66	67	68	67	66	85	70	64	81	70	65	58	75	92	89	87	83	59	59	58	58	48	53	50	45	48
AgR170432_2017_Bo_Kumara_WC_SB0130_VNTR59		288	66	61	61	62	60	60	60	60	60	60	61	60	62	61	61	64	64	64	65	61	61	60	61	62	61	60	79	64	58	75	64	59	52	69	86	83	81	77	53	53	52	52	42	47	44	39	42
AgR266_2007_Po_Westland_WC_SB0130_REA6		288	66	61	61	62	60	60	60	60	60	60	61	60	62	61	61	64	64	64	65	61	61	60	61	62	61	60	79	64	58	75	64	59	52	69	86	83	81	77	53	53	52	52	42	47	44	39	42
AgR170145_2017_Bo_Culverden_NCANT_SB0130_VNTR59		285	63	58	58	59	57	57	57	57	57	57	58	57	59	58	58	61	61	61	62	58	58	57	58	59	58	57	76	61	55	72	61	56	49	66	83	80	78	74	50	50	49	49	39	44	41	36	39
AgR742_2014_Po_Taramakau_WC_novelspoligo		289	67	62	62	63	61	61	61	61	61	61	62	61	63	62	62	65	65	65	66	62	62	61	62	63	62	61	80	65	59	76	65	60	53	70	87	84	82	78	54	54	53	53	43	48	45	40	43
AgR290_1985_Po_Greymouth_WC_SB0130_REA1		282	52	47	47	48	46	46	46	46	46	46	47	46	48	47	47	50	50	50	51	47	47	46	47	48	47	46	73	58	52	69	58	53	46	63	80	77	75	71	47	47	62	62	50	55	52	49	52
AgR132_1982_Po_Kumara_WC_SB0130_REA1		278	48	43	43	44	42	42	42	42	42	42	43	42	44	43	43	46	46	46	47	43	43	42	43	44	43	42	69	54	48	65	54	49	42	59	76	73	71	67	43	43	58	58	46	51	48	45	48
AgR232_2007_Po_Greymouth_WC_SB0130_REA6		282	50	45	45	46	44	44	44	44	44	44	45	44	46	45	45	48	48	48	49	45	45	44	45	46	45	44	73	58	52	69	58	53	46	63	80	77	75	71	47	47	62	62	50	55	52	49	52
AgR306_2006_Po_Greymouth_WC_SB0130_REA6		273	41	36	36	37	35	35	35	35	35	35	36	35	37	36	36	39	39	39	40	36	36	35	36	37	36	35	64	49	43	60	49	44	37	54	71	68	66	62	38	38	53	53	41	46	43	40	43
AgR269_2008_Bo_Greymouth_WC_SB0130_REA6		278	46	41	41	42	40	40	40	40	40	40	41	40	42	41	41	44	44	44	45	41	41	40	41	42	41	40	69	54	48	65	54	49	42	59	76	73	71	67	43	43	58	58	46	51	48	45	48
AgR744_2014_Bo_SouthWSTLND_WC_SB0130_VNTR53		311	149	144	144	145	143	143	143	143	143	143	144	143	145	144	144	147	147	147	148	144	144	143	144	145	144	143	156	147	141	152	141	136	129	146	163	160	158	154	136	136	151	151	139	144	141	138	141
AgR17134_2006_Po_Karamea_WC_SB0130_REA12		310	148	143	143	144	142	142	142	142	142	142	143	142	144	143	143	146	146	146	147	143	143	142	143	144	143	142	155	146	140	151	140	135	128	145	162	159	157	153	135	135	150	150	138	143	140	137	140
AgR17133_2006_Po_Karamea_WC_SB0130_REA12		310	148	143	143	144	142	142	142	142	142	142	143	142	144	143	143	146	146	146	147	143	143	142	143	144	143	142	155	146	140	151	140	135	128	145	162	159	157	153	135	135	150	150	138	143	140	137	140
AgR296_2006_Po_Karamea_WC_SB0130_REA12		310	148	143	143	144	142	142	142	142	142	142	143	142	144	143	143	146	146	146	147	143	143	142	143	144	143	142	155	146	140	151	140	135	128	145	162	159	157	153	135	135	150	150	138	143	140	137	140
AgR722_2010_Bo_Westport_WC_SB0130_REA12_VNTR53		311	149	144	144	145	143	143	143	143	143	143	144	143	145	144	144	147	147	147	148	144	144	143	144	145	144	143	156	147	141	152	141	136	129	146	163	160	158	154	136	136	151	151	139	144	141	138	141
AgR1702_2016_Pi_LittleWanganui_WC_SB0130_VNTR53		306	144	139	139	140	138	138	138	138	138	138	139	138	140	139	139	142	142	142	143	139	139	138	139	140	139	138	151	142	136	147	136	131	124	141	158	155	153	149	131	131	146	146	134	139	136	133	136
AgR1651_2015_Pi_LittleWanganui_WC_SB0130_VNTR53		306	144	139	139	140	138	138	138	138	138	138	139	138	140	139	139	142	142	142	143	139	139	138	139	140	139	138	151	142	136	147	136	131	124	141	158	155	153	149	131	131	146	146	134	139	136	133	136
AgR1641_2015_Ce_LittleWanganui_WC_SB0130_VNTR53		303	141	136	136	137	135	135	135	135	135	135	136	135	137	136	136	139	139	139	140	136	136	135	136	137	136	135	148	139	133	144	133	128	121	138	155	152	150	146	128	128	143	143	131	136	133	130	133
AgR719_2009_Bo_Westport_WC_SB0130_REA12_VNTR53		301	139	134	134	135	133	133	133	133	133	133	134	133	135	134	134	137	137	137	138	134	134	133	134	135	134	133	146	137	131	142	131	126	119	136	153	150	148	144	126	126	141	141	129	134	131	128	131
AgR304_1984_Po_Buller_WC_SB0130_REA11		296	134	129	129	130	128	128	128	128	128	128	129	128	130	129	129	132	132	132	133	129	129	128	129	130	129	128	141	132	126	137	126	121	114	131	148	145	143	139	121	121	136	136	124	129	126	123	126
AgR170754_2017_Bo_Westport_WC_SB0130_VNTR53		302	140	135	135	136	134	134	134	134	134	134	135	134	136	135	135	138	138	138	139	135	135	134	135	136	135	134	147	138	132	143	132	127	120	137	154	151	149	145	127	127	142	142	130	135	132	129	132
AgR170368_2017_Bo_Westport_WC_novelspoligo_VNTRnovel		305	143	138	138	139	137	137	137	137	137	137	138	137	139	138	138	141	141	141	142	138	138	137	138	139	138	137	150	141	135	146	135	130	123	140	157	154	152	148	130	130	145	145	133	138	135	132	135
AgR1769_2016_Bo_Westport_WC_SB0130_VNTR53		315	153	148	148	149	147	147	147	147	147	147	148	147	149	148	148	151	151	151	152	148	148	147	148	149	148	147	160	151	145	156	145	140	133	150	167	164	162	158	140	140	155	155	143	148	145	142	145
AgR180071_2018_Bo_Rakaia_CANT_SB0130_VNTR53		311	149	144	144	145	143	143	143	143	143	143	144	143	145	144	144	147	147	147	148	144	144	143	144	145	144	143	156	147	141	152	141	136	129	146	163	160	158	154	136	136	151	151	139	144	141	138	141
AgR170349_2017_Bo_Westport_WC_SB0130_VNTR53		312	150	145	145	146	144	144	144	144	144	144	145	144	146	145	145	148	148	148	149	145	145	144	145	146	145	144	157	148	142	153	142	137	130	147	164	161	159	155	137	137	152	152	140	145	142	139	142
AgR146_1984_Po_Westport_WC_SB0130_REA11		284	122	117	117	118	116	116	116	116	116	116	117	116	118	117	117	120	120	120	121	117	117	116	117	118	117	116	129	120	114	125	114	109	102	119	136	133	131	127	109	109	124	124	112	117	114	111	114
AgR180078_2018_Bo_Westport_WC_SB0130_VNTR53		299	137	132	132	133	131	131	131	131	131	131	132	131	133	132	132	135	135	135	136	132	132	131	132	133	132	131	144	135	129	140	129	124	117	134	151	148	146	142	124	124	139	139	127	132	129	126	129
AgR170397_2017_Bo_Runanga_WC_SB0130_VNTR105		295	133	128	128	129	127	127	127	127	127	127	128	127	129	128	128	131	131	131	132	128	128	127	128	129	128	127	140	131	125	136	125	120	113	130	147	144	142	138	120	120	135	135	123	128	125	122	125
AgR246_2008_Bo_Westport_WC_SB0130_REA11		293	131	126	126	127	125	125	125	125	125	125	126	125	127	126	126	129	129	129	130	126	126	125	126	127	126	125	138	129	123	134	123	118	111	128	145	142	140	136	118	118	133	133	121	126	123	120	123
AgR170369_2017_Bo_Karamea_WC_SB0130_VNTR53		312	150	145	145	146	144	144	144	144	144	144	145	144	146	145	145	148	148	148	149	145	145	144	145	146	145	144	157	148	142	153	142	137	130	147	164	161	159	155	137	137	152	152	140	145	142	139	142
AgR170058_2017_Bo_Karamea_WC_SB0130_VNTR53		313	151	146	146	147	145	145	145	145	145	145	146	145	147	146	146	149	149	149	150	146	146	145	146	147	146	145	158	149	143	154	143	138	131	148	165	162	160	156	138	138	153	153	141	146	143	140	143
AgR732_2013_Bo_HariHari_WC_SB0130_VNTR53		311	149	144	144	145	143	143	143	143	143	143	144	143	145	144	144	147	147	147	148	144	144	143	144	145	144	143	156	147	141	152	141	136	129	146	163	160	158	154	136	136	151	151	139	144	141	138	141
AgR1770_2016_Bo_Karamea_WC_SB0130_VNTR53		309	147	142	142	143	141	141	141	141	141	141	142	141	143	142	142	145	145	145	146	142	142	141	142	143	142	141	154	145	139	150	139	134	127	144	161	158	156	152	134	134	149	149	137	142	139	136	139
AgR733_2013_Bo_Ikamatua_WC_SB0130_VNTR53		310	148	143	143	144	142	142	142	142	142	142	143	142	144	143	143	146	146	146	147	143	143	142	143	144	143	142	155	146	140	151	140	135	128	145	162	159	157	153	135	135	150	150	138	143	140	137	140
AgR272_2010_Bo_LittleWanganui_WC_SB0130_REA11_VNTR53		296	134	129	129	130	128	128	128	128	128	128	129	128	130	129	129	132	132	132	133	129	129	128	129	130	129	128	141	132	126	137	126	121	114	131	148	145	143	139	121	121	136	136	124	129	126	123	126
AgR1732_2016_Bo_Karamea_WC_SB0130_VNTR51		303	141	136	136	137	135	135	135	135	135	135	136	135	137	136	136	139	139	139	140	136	136	135	136	137	136	135	148	139	133	144	133	128	121	138	155	152	150	146	128	128	143	143	131	136	133	130	133
AgR170598_2017_Bo_Karamea_WC_SB0130_VNTR86		304	142	137	137	138	136	136	136	136	136	136	137	136	138	137	137	140	140	140	141	137	137	136	137	138	137	136	149	140	134	145	134	129	122	139	156	153	151	147	129	129	144	144	132	137	134	131	134
AgR236_1994_Ce_WangapekaValley_WC_SB0130_REA11		295	133	128	128	129	127	127	127	127	127	127	128	127	129	128	128	131	131	131	132	128	128	127	128	129	128	127	140	131	125	136	125	120	113	130	147	144	142	138	120	120	135	135	123	128	125	122	125
AgR170181_2017_Bo_Karamea_WC_SB0130_VNTR53		300	138	133	133	134	132	132	132	132	132	132	133	132	134	133	133	136	136	136	137	133	133	132	133	134	133	132	145	136	130	141	130	125	118	135	152	149	147	143	125	125	140	140	128	133	130	127	130
AgR1701_2016_Bo_Karamea_WC_SB0130_VNTR53		298	136	131	131	132	130	130	130	130	130	130	131	130	132	131	131	134	134	134	135	131	131	130	131	132	131	130	143	134	128	139	128	123	116	133	150	147	145	141	123	123	138	138	126	131	128	125	128
AgR244_2011_Bo_Karamea_WC_SB0130_REA12_VNTR86		300	138	133	133	134	132	132	132	132	132	132	133	132	134	133	133	136	136	136	137	133	133	132	133	134	133	132	145	136	130	141	130	125	118	135	152	149	147	143	125	125	140	140	128	133	130	127	130
AgR170265_2017_Bo_Karamea_WC_SB0130_VNTR86		295	133	128	128	129	127	127	127	127	127	127	128	127	129	128	128	131	131	131	132	128	128	127	128	129	128	127	140	131	125	136	125	120	113	130	147	144	142	138	120	120	135	135	123	128	125	122	125
AgR268_2005_Bo_Karamea_WC_SB0130_REA12		294	132	127	127	128	126	126	126	126	126	126	127	126	128	127	127	130	130	130	131	127	127	126	127	128	127	126	139	130	124	135	124	119	112	129	146	143	141	137	119	119	134	134	122	127	124	121	124
AgR261_2005_Bo_Karamea_WC_SB0130_REA12		294	132	127	127	128	126	126	126	126	126	126	127	126	128	127	127	130	130	130	131	127	127	126	127	128	127	126	139	130	124	135	124	119	112	129	146	143	141	137	119	119	134	134	122	127	124	121	124
AgR239_2002_Po_Karamea_WC_SB0130_REA12		294	132	127	127	128	126	126	126	126	126	126	127	126	128	127	127	130	130	130	131	127	127	126	127	128	127	126	139	130	124	135	124	119	112	129	146	143	141	137	119	119	134	134	122	127	124	121	124
AgR284_2001_Bo_Karamea_WC_SB0130_REA12		294	132	127	127	128	126	126	126	126	126	126	127	126	128	127	127	130	130	130	131	127	127	126	127	128	127	126	139	130	124	135	124	119	112	129	146	143	141	137	119	119	134	134	122	127	124	121	124
AgR17132_2006_St_KarameaNorth_WC_SB0130_REA12		293	131	126	126	127	125	125	125	125	125	125	126	125	127	126	126	129	129	129	130	126	126	125	126	127	126	125	138	129	123	134	123	118	111	128	145	142	140	136	118	118	133	133	121	126	123	120	123
AgR251_2006_Bo_Karamea_WC_SB0130_REA12		293	131	126	126	127	125	125	125	125	125	125	126	125	127	126	126	129	129	129	130	126	126	125	126	127	126	125	138	129	123	134	123	118	111	128	145	142	140	136	118	118	133	133	121	126	123	120	123
AgR245_2008_Bo_Karamea_WC_SB0130_REA12		294	132	127	127	128	126	126	126	126	126	126	127	126	128	127	127	130	130	130	131	127	127	126	127	128	127	126	139	130	124	135	124	119	112	129	146	143	141	137	119	119	134	134	122	127	124	121	124
[truncated: 64 more columns]

## Sheet: Waiuku_invest_distances
		AgR417_1948_Bo_PPDsource_UK_SB0268_AN5	AgR540_2007_Bo_Morrinsville_WKTO_SB0140_REA115_VNTR2	AgR554_2007_Bo_Turua_WKTO_SB0140_REA115_VNTR2	AgR524_2008_Bo_Waiuku_WKTO_SB0140_REA115_VNTR2	AgR720_2009_Bo_Kaitaia_NTHLND_SB0140_REA115	AgR535_2010_Bo_Pukehina_BOP_SB0140_REA115_VNTR2	AgR533_2010_Bo_Awhitu_WKTO_SB0140_REA115_VNTR2	AgR525_2013_Bo_Pukekohe_WKTO_SB0140_VNTR2	AgR543_2013_Bo_TeAroha_WKTO_SB0140	AgR548_2013_Bo_Waiuku_WKTO_SB0140_VNTR2	AgR546_2013_Bo_Waiuku_WKTO_SB0140_VNTR2	AgR508_2013_Bo_Waiuku_WKTO_SB0140_VNTR2	AgR501_2013_Bo_TeAroha_WKTO_SB0140	AgR518_2013_Bo_TeAroha_WKTO_SB0140_VNTR2	AgR58628_2005_USDA_Elite	AgR88_1997_Bo_Owaka_OTGO_SB0140_REA151	AgR33_2002_Bo_Balclutha_OTGO_SB0140_REA151	AgR48_2000_Po_Balclutha_OTGO_SB0140_REA151	AgR71_1997_Bo_Owaka_OTGO_SB0140_REA151	AgR84_1999_Bo_Balclutha_OTGO_SB0140_REA151	AgR66_1999_Po_Balclutha_OTGO_SB0140_REA151	AgR85_1998_Bo_Balclutha_OTGO_SB0140_REA151	AgR95_1997_Ce_Balclutha_OTGO_SB0140_REA151	AgR59_2001_Ce_Balclutha_OTGO_SB0140_REA151	AgR21_2002_Bo_Milton_OTGO_SB0140_REA151	AgR104_1985_Po_Owaka_OTGO_SB0140_REA151	AgR81_2005_Bo_Owaka_OTGO_SB0140_REA151	AgR106108_2014_Hu_Moerewa_NRTHLND_SB0673_VNTR1	AgR420_2004_Bo_Patetonga_WKTO_SB0140_REA151_VNTR2	AgR17115_2011_Po_Hatepe_TPO_SB0140_VNTR2	AgR413_2011_Po_Hatepe_TPO_SB0140_REA115_VNTR2	AgR17117_2011_Po_Hatepe_TPO_SB0140	AgR17116_2011_Po_Hatepe_TPO_SB0140_VNTR96	AgR19_2006_Bo_Turangi_TPO_SB0140_REA115	AgR17123_2015_Pi_Turangi_TURANGI_SB0140_VNTR31	AgR1789_1998_Ce_KiamanawaRanges_TPO_SB0140	AgR1780_1995_Ce_Taupo_TPO_SB0140_REA115	AgR18_2004_Fe_Turangi_TPO_SB0140_REA115	AgR40_1992_Bo_Wanganui_WNGNUI_SB0140_REA115	AgR1783_1996_Ce_MtBrucetoMikimikicrown_WRARAPA_NewVNTR	AgR17107_2004_Pi_Unknown_TPO_SB0140_REA115	AgR23_2005_Bo_Owhango_TPO_SB0140_REA266	AgR1776_1990_Ce_TePohue_HWKSBY_SB1924_REA215	AgR1774_1990_Ce_TePohue_HWKSBY_SB1924	AgR1773_1990_Ce_TePohue_HWKSBY_SB1924_REA215	AgR1775_1990_Ce_TePohue_HWKSBY_SB0140	AgR156_1990_Bo_Napier_HWKSBY_SB0140_REA115	AgR1787_1998_Fe_Iwitahi_HWKSBY_SB0140
AgR417_1948_Bo_PPDsource_UK_SB0268_AN5			340	338	338	338	339	339	343	342	339	339	339	339	338	342	356	351	350	347	347	347	346	349	349	347	343	354	330	341	357	355	355	355	350	346	340	340	340	341	341	342	340	340	340	340	339	339	337
AgR540_2007_Bo_Morrinsville_WKTO_SB0140_REA115_VNTR2		340		2	2	2	3	3	7	6	3	3	3	3	2	144	124	119	118	115	115	115	114	117	117	115	111	122	100	111	65	63	63	63	58	54	48	48	48	49	49	50	48	48	48	48	47	47	45
AgR554_2007_Bo_Turua_WKTO_SB0140_REA115_VNTR2		338	2		0	0	1	1	5	4	1	1	1	1	0	142	122	117	116	113	113	113	112	115	115	113	109	120	98	109	63	61	61	61	56	52	46	46	46	47	47	48	46	46	46	46	45	45	43
AgR524_2008_Bo_Waiuku_WKTO_SB0140_REA115_VNTR2		338	2	0		0	1	1	5	4	1	1	1	1	0	142	122	117	116	113	113	113	112	115	115	113	109	120	98	109	63	61	61	61	56	52	46	46	46	47	47	48	46	46	46	46	45	45	43
AgR720_2009_Bo_Kaitaia_NTHLND_SB0140_REA115		338	2	0	0		1	1	5	4	1	1	1	1	0	142	122	117	116	113	113	113	112	115	115	113	109	120	98	109	63	61	61	61	56	52	46	46	46	47	47	48	46	46	46	46	45	45	43
AgR535_2010_Bo_Pukehina_BOP_SB0140_REA115_VNTR2		339	3	1	1	1		2	6	5	2	2	2	2	1	143	123	118	117	114	114	114	113	116	116	114	110	121	99	110	64	62	62	62	57	53	47	47	47	48	48	49	47	47	47	47	46	46	44
AgR533_2010_Bo_Awhitu_WKTO_SB0140_REA115_VNTR2		339	3	1	1	1	2		6	5	2	2	2	2	1	143	123	118	117	114	114	114	113	116	116	114	110	121	99	110	64	62	62	62	57	53	47	47	47	48	48	49	47	47	47	47	46	46	44
AgR525_2013_Bo_Pukekohe_WKTO_SB0140_VNTR2		343	7	5	5	5	6	6		9	6	6	6	6	5	147	127	122	121	118	118	118	117	120	120	118	114	125	103	114	68	66	66	66	61	57	51	51	51	52	52	53	51	51	51	51	50	50	48
AgR543_2013_Bo_TeAroha_WKTO_SB0140		342	6	4	4	4	5	5	9		5	5	5	5	4	146	126	121	120	117	117	117	116	119	119	117	113	124	102	113	67	65	65	65	60	56	50	50	50	51	51	52	50	50	50	50	49	49	47
AgR548_2013_Bo_Waiuku_WKTO_SB0140_VNTR2		339	3	1	1	1	2	2	6	5		0	0	2	1	143	123	118	117	114	114	114	113	116	116	114	110	121	99	110	64	62	62	62	57	53	47	47	47	48	48	49	47	47	47	47	46	46	44
AgR546_2013_Bo_Waiuku_WKTO_SB0140_VNTR2		339	3	1	1	1	2	2	6	5	0		0	2	1	143	123	118	117	114	114	114	113	116	116	114	110	121	99	110	64	62	62	62	57	53	47	47	47	48	48	49	47	47	47	47	46	46	44
AgR508_2013_Bo_Waiuku_WKTO_SB0140_VNTR2		339	3	1	1	1	2	2	6	5	0	0		2	1	143	123	118	117	114	114	114	113	116	116	114	110	121	99	110	64	62	62	62	57	53	47	47	47	48	48	49	47	47	47	47	46	46	44
AgR501_2013_Bo_TeAroha_WKTO_SB0140		339	3	1	1	1	2	2	6	5	2	2	2		1	143	123	118	117	114	114	114	113	116	116	114	110	121	99	110	64	62	62	62	57	53	47	47	47	48	48	49	47	47	47	47	46	46	44
AgR518_2013_Bo_TeAroha_WKTO_SB0140_VNTR2		338	2	0	0	0	1	1	5	4	1	1	1	1		142	122	117	116	113	113	113	112	115	115	113	109	120	98	109	63	61	61	61	56	52	46	46	46	47	47	48	46	46	46	46	45	45	43
AgR58628_2005_USDA_Elite		342	144	142	142	142	143	143	147	146	143	143	143	143	142		160	155	154	151	151	151	150	153	153	151	147	158	134	145	161	159	159	159	154	150	144	144	144	145	145	146	144	144	144	144	143	143	141
AgR88_1997_Bo_Owaka_OTGO_SB0140_REA151		356	124	122	122	122	123	123	127	126	123	123	123	123	122	160		27	26	23	23	23	22	25	25	23	29	40	116	127	141	139	139	139	134	130	124	124	124	125	125	126	124	124	124	124	123	123	121
AgR33_2002_Bo_Balclutha_OTGO_SB0140_REA151		351	119	117	117	117	118	118	122	121	118	118	118	118	117	155	27		17	14	14	14	13	12	12	10	24	35	111	122	136	134	134	134	129	125	119	119	119	120	120	121	119	119	119	119	118	118	116
AgR48_2000_Po_Balclutha_OTGO_SB0140_REA151		350	118	116	116	116	117	117	121	120	117	117	117	117	116	154	26	17		5	9	9	8	15	15	13	23	34	110	121	135	133	133	133	128	124	118	118	118	119	119	120	118	118	118	118	117	117	115
AgR71_1997_Bo_Owaka_OTGO_SB0140_REA151		347	115	113	113	113	114	114	118	117	114	114	114	114	113	151	23	14	5		6	6	5	12	12	10	20	31	107	118	132	130	130	130	125	121	115	115	115	116	116	117	115	115	115	115	114	114	112
AgR84_1999_Bo_Balclutha_OTGO_SB0140_REA151		347	115	113	113	113	114	114	118	117	114	114	114	114	113	151	23	14	9	6		0	5	12	12	10	20	31	107	118	132	130	130	130	125	121	115	115	115	116	116	117	115	115	115	115	114	114	112
AgR66_1999_Po_Balclutha_OTGO_SB0140_REA151		347	115	113	113	113	114	114	118	117	114	114	114	114	113	151	23	14	9	6	0		5	12	12	10	20	31	107	118	132	130	130	130	125	121	115	115	115	116	116	117	115	115	115	115	114	114	112
AgR85_1998_Bo_Balclutha_OTGO_SB0140_REA151		346	114	112	112	112	113	113	117	116	113	113	113	113	112	150	22	13	8	5	5	5		11	11	9	19	30	106	117	131	129	129	129	124	120	114	114	114	115	115	116	114	114	114	114	113	113	111
AgR95_1997_Ce_Balclutha_OTGO_SB0140_REA151		349	117	115	115	115	116	116	120	119	116	116	116	116	115	153	25	12	15	12	12	12	11		0	8	22	33	109	120	134	132	132	132	127	123	117	117	117	118	118	119	117	117	117	117	116	116	114
AgR59_2001_Ce_Balclutha_OTGO_SB0140_REA151		349	117	115	115	115	116	116	120	119	116	116	116	116	115	153	25	12	15	12	12	12	11	0		8	22	33	109	120	134	132	132	132	127	123	117	117	117	118	118	119	117	117	117	117	116	116	114
AgR21_2002_Bo_Milton_OTGO_SB0140_REA151		347	115	113	113	113	114	114	118	117	114	114	114	114	113	151	23	10	13	10	10	10	9	8	8		20	31	107	118	132	130	130	130	125	121	115	115	115	116	116	117	115	115	115	115	114	114	112
AgR104_1985_Po_Owaka_OTGO_SB0140_REA151		343	111	109	109	109	110	110	114	113	110	110	110	110	109	147	29	24	23	20	20	20	19	22	22	20		17	103	114	128	126	126	126	121	117	111	111	111	112	112	113	111	111	111	111	110	110	108
AgR81_2005_Bo_Owaka_OTGO_SB0140_REA151		354	122	120	120	120	121	121	125	124	121	121	121	121	120	158	40	35	34	31	31	31	30	33	33	31	17		114	125	139	137	137	137	132	128	122	122	122	123	123	124	122	122	122	122	121	121	119
AgR106108_2014_Hu_Moerewa_NRTHLND_SB0673_VNTR1		330	100	98	98	98	99	99	103	102	99	99	99	99	98	134	116	111	110	107	107	107	106	109	109	107	103	114		67	117	115	115	115	110	106	100	100	100	101	101	102	100	100	100	100	99	99	97
AgR420_2004_Bo_Patetonga_WKTO_SB0140_REA151_VNTR2		341	111	109	109	109	110	110	114	113	110	110	110	110	109	145	127	122	121	118	118	118	117	120	120	118	114	125	67		128	126	126	126	121	117	111	111	111	112	112	113	111	111	111	111	110	110	108
AgR17115_2011_Po_Hatepe_TPO_SB0140_VNTR2		357	65	63	63	63	64	64	68	67	64	64	64	64	63	161	141	136	135	132	132	132	131	134	134	132	128	139	117	128		2	4	4	37	35	27	27	31	44	44	45	43	43	43	43	42	42	40
AgR413_2011_Po_Hatepe_TPO_SB0140_REA115_VNTR2		355	63	61	61	61	62	62	66	65	62	62	62	62	61	159	139	134	133	130	130	130	129	132	132	130	126	137	115	126	2		2	2	35	33	25	25	29	42	42	43	41	41	41	41	40	40	38
AgR17117_2011_Po_Hatepe_TPO_SB0140		355	63	61	61	61	62	62	66	65	62	62	62	62	61	159	139	134	133	130	130	130	129	132	132	130	126	137	115	126	4	2		2	35	33	25	25	29	42	42	43	41	41	41	41	40	40	38
AgR17116_2011_Po_Hatepe_TPO_SB0140_VNTR96		355	63	61	61	61	62	62	66	65	62	62	62	62	61	159	139	134	133	130	130	130	129	132	132	130	126	137	115	126	4	2	2		35	33	25	25	29	42	42	43	41	41	41	41	40	40	38
AgR19_2006_Bo_Turangi_TPO_SB0140_REA115		350	58	56	56	56	57	57	61	60	57	57	57	57	56	154	134	129	128	125	125	125	124	127	127	125	121	132	110	121	37	35	35	35		28	20	20	24	37	37	38	36	36	36	36	35	35	33
AgR17123_2015_Pi_Turangi_TURANGI_SB0140_VNTR31		346	54	52	52	52	53	53	57	56	53	53	53	53	52	150	130	125	124	121	121	121	120	123	123	121	117	128	106	117	35	33	33	33	28		18	18	20	33	33	34	32	32	32	32	31	31	29
AgR1789_1998_Ce_KiamanawaRanges_TPO_SB0140		340	48	46	46	46	47	47	51	50	47	47	47	47	46	144	124	119	118	115	115	115	114	117	117	115	111	122	100	111	27	25	25	25	20	18		2	14	27	27	28	26	26	26	26	25	25	23
AgR1780_1995_Ce_Taupo_TPO_SB0140_REA115		340	48	46	46	46	47	47	51	50	47	47	47	47	46	144	124	119	118	115	115	115	114	117	117	115	111	122	100	111	27	25	25	25	20	18	2		14	27	27	28	26	26	26	26	25	25	23
AgR18_2004_Fe_Turangi_TPO_SB0140_REA115		340	48	46	46	46	47	47	51	50	47	47	47	47	46	144	124	119	118	115	115	115	114	117	117	115	111	122	100	111	31	29	29	29	24	20	14	14		27	27	28	26	26	26	26	25	25	23
AgR40_1992_Bo_Wanganui_WNGNUI_SB0140_REA115		341	49	47	47	47	48	48	52	51	48	48	48	48	47	145	125	120	119	116	116	116	115	118	118	116	112	123	101	112	44	42	42	42	37	33	27	27	27		24	29	27	27	27	27	26	26	24
AgR1783_1996_Ce_MtBrucetoMikimikicrown_WRARAPA_NewVNTR		341	49	47	47	47	48	48	52	51	48	48	48	48	47	145	125	120	119	116	116	116	115	118	118	116	112	123	101	112	44	42	42	42	37	33	27	27	27	24		29	27	27	27	27	26	26	24
AgR17107_2004_Pi_Unknown_TPO_SB0140_REA115		342	50	48	48	48	49	49	53	52	49	49	49	49	48	146	126	121	120	117	117	117	116	119	119	117	113	124	102	113	45	43	43	43	38	34	28	28	28	29	29		28	28	28	28	27	27	23
AgR23_2005_Bo_Owhango_TPO_SB0140_REA266		340	48	46	46	46	47	47	51	50	47	47	47	47	46	144	124	119	118	115	115	115	114	117	117	115	111	122	100	111	43	41	41	41	36	32	26	26	26	27	27	28		26	26	26	25	25	23
AgR1776_1990_Ce_TePohue_HWKSBY_SB1924_REA215		340	48	46	46	46	47	47	51	50	47	47	47	47	46	144	124	119	118	115	115	115	114	117	117	115	111	122	100	111	43	41	41	41	36	32	26	26	26	27	27	28	26		0	2	1	1	23
AgR1774_1990_Ce_TePohue_HWKSBY_SB1924		340	48	46	46	46	47	47	51	50	47	47	47	47	46	144	124	119	118	115	115	115	114	117	117	115	111	122	100	111	43	41	41	41	36	32	26	26	26	27	27	28	26	0		2	1	1	23
AgR1773_1990_Ce_TePohue_HWKSBY_SB1924_REA215		340	48	46	46	46	47	47	51	50	47	47	47	47	46	144	124	119	118	115	115	115	114	117	117	115	111	122	100	111	43	41	41	41	36	32	26	26	26	27	27	28	26	2	2		1	1	23
AgR1775_1990_Ce_TePohue_HWKSBY_SB0140		339	47	45	45	45	46	46	50	49	46	46	46	46	45	143	123	118	117	114	114	114	113	116	116	114	110	121	99	110	42	40	40	40	35	31	25	25	25	26	26	27	25	1	1	1		0	22
AgR156_1990_Bo_Napier_HWKSBY_SB0140_REA115		339	47	45	45	45	46	46	50	49	46	46	46	46	45	143	123	118	117	114	114	114	113	116	116	114	110	121	99	110	42	40	40	40	35	31	25	25	25	26	26	27	25	1	1	1	0		22
AgR1787_1998_Fe_Iwitahi_HWKSBY_SB0140		337	45	43	43	43	44	44	48	47	44	44	44	44	43	141	121	116	115	112	112	112	111	114	114	112	108	119	97	108	40	38	38	38	33	29	23	23	23	24	24	23	23	23	23	23	22	22
AgR47_1999_Fe_Rangitaiki_RTRUA_SB0140_REA115		336	44	42	42	42	43	43	47	46	43	43	43	43	42	140	120	115	114	111	111	111	110	113	113	111	107	118	96	107	39	37	37	37	32	28	22	22	22	23	23	22	22	22	22	22	21	21	1
AgR16103_2014_Pi_Hatepe_TPO_SB0140_VNTR2		341	49	47	47	47	48	48	52	51	48	48	48	48	47	145	125	120	119	116	116	116	115	118	118	116	112	123	101	112	44	42	42	42	37	33	27	27	27	28	28	29	27	25	25	25	24	24	24
AgR3_1994_Ce_EastTaupo_TPO_SB0140_REA115		335	43	41	41	41	42	42	46	45	42	42	42	42	41	139	119	114	113	110	110	110	109	112	112	110	106	117	95	106	38	36	36	36	31	27	21	21	21	22	22	23	21	19	19	19	18	18	18
AgR17106_2004_Pi_Lakeshore_TPO_SB0140		353	61	59	59	59	60	60	64	63	60	60	60	60	59	157	137	132	131	128	128	128	127	130	130	128	124	135	113	124	56	54	54	54	49	45	39	39	39	34	36	41	39	39	39	39	38	38	36
AgR5_1995_Bo_Gisborne_EC_SB0140_REA115		349	57	55	55	55	56	56	60	59	56	56	56	56	55	153	133	128	127	124	124	124	123	126	126	124	120	131	109	120	52	50	50	50	45	41	35	35	35	30	32	37	35	35	35	35	34	34	32
AgR1629_2014_Ce_HauhungaroaStage/Tihoi_TPO_SB0140_VNTR123		356	60	58	58	58	59	59	63	62	59	59	59	59	58	160	140	135	134	131	131	131	130	133	133	131	127	138	116	127	81	79	79	79	74	70	64	64	64	65	65	66	64	64	64	64	63	63	61
AgR414_1994_Bo_TeAroha_WKTO_SB0140_REA115_VNTR2		337	41	39	39	39	40	40	44	43	40	40	40	40	39	141	121	116	115	112	112	112	111	114	114	112	108	119	97	108	62	60	60	60	55	51	45	45	45	46	46	47	45	45	45	45	44	44	42
AgR1782_1996_Ce_Taupo_TPO_SB0140_REA115		338	42	40	40	40	41	41	45	44	41	41	41	41	40	142	122	117	116	113	113	113	112	115	115	113	109	120	98	109	63	61	61	61	56	52	46	46	46	47	47	48	46	46	46	46	45	45	43
AgR1781_1996_Ce_Taupo_TPO_SB0140_REA115		338	42	40	40	40	41	41	45	44	41	41	41	41	40	142	122	117	116	113	113	113	112	115	115	113	109	120	98	109	63	61	61	61	56	52	46	46	46	47	47	48	46	46	46	46	45	45	43
AgR515_2006_Bo_Otorohanga_WKTO_SB0140_REA179		341	45	43	43	43	44	44	48	47	44	44	44	44	43	145	125	120	119	116	116	116	115	118	118	116	112	123	101	112	66	64	64	64	59	55	49	49	49	50	50	51	49	49	49	49	48	48	46
AgR12_1997_Po_PioPio_KINGCNTRY_SB0140_REA115		338	42	40	40	40	41	41	45	44	41	41	41	41	40	142	122	117	116	113	113	113	112	115	115	113	109	120	98	109	63	61	61	61	56	52	46	46	46	47	47	48	46	46	46	46	45	45	43
AgR4202636_2004_Pi_Hauhungaroa_CNI_SB0140		348	52	50	50	50	51	51	55	54	51	51	51	51	50	152	132	127	126	123	123	123	122	125	125	123	119	130	108	119	73	71	71	71	66	62	56	56	56	57	57	58	56	56	56	56	55	55	53
AgR534_2010_Bo_Aria_WKTO_SB0140_REA115_VNTR4		349	53	51	51	51	52	52	56	55	52	52	52	52	51	153	133	128	127	124	124	124	123	126	126	124	120	131	109	120	74	72	72	72	67	63	57	57	57	58	58	59	57	57	57	57	56	56	54
AgR67_2000_Bo_Hastings_HWKSBY_SB0140_REA115		352	56	54	54	54	55	55	59	58	55	55	55	55	54	156	136	131	130	127	127	127	126	129	129	127	123	134	112	123	77	75	75	75	70	66	60	60	60	61	61	62	60	60	60	60	59	59	57
AgR11_1996_Bo_TokomaruBay_EC_SB0140_REA115		343	47	45	45	45	46	46	50	49	46	46	46	46	45	147	127	122	121	118	118	118	117	120	120	118	114	125	103	114	68	66	66	66	61	57	51	51	51	52	52	53	51	51	51	51	50	50	48
AgR31_1994_Bo_Wanganui_WNGNUI_SB0140_REA115		337	41	39	39	39	40	40	44	43	40	40	40	40	39	141	121	116	115	112	112	112	111	114	114	112	108	119	97	108	62	60	60	60	55	51	45	45	45	46	46	47	45	45	45	45	44	44	42
AgR1612_2012_Pi_Tihoi_TPO_SB0140		353	57	55	55	55	56	56	60	59	56	56	56	56	55	157	137	132	131	128	128	128	127	130	130	128	124	135	113	124	78	76	76	76	71	67	61	61	61	62	62	63	61	61	61	61	60	60	58
AgR24_1992_Bo_Wanganui_WNGNUI_SB0140_REA115		342	46	44	44	44	45	45	49	48	45	45	45	45	44	146	126	121	120	117	117	117	116	119	119	117	113	124	102	113	67	65	65	65	60	56	50	50	50	51	51	52	50	50	50	50	49	49	47
AgR27_1984_Bo_Taumarunui_KINGCNTRY_SB0140_REA115		337	45	43	43	43	44	44	48	47	44	44	44	44	43	141	121	116	115	112	112	112	111	114	114	112	108	119	97	108	62	60	60	60	55	51	45	45	45	46	46	47	45	45	45	45	44	44	42
AgR1796_2001_Ce_Unknown_UNKNWN_SB0140		341	49	47	47	47	48	48	52	51	48	48	48	48	47	145	125	120	119	116	116	116	115	118	118	116	112	123	101	112	66	64	64	64	59	55	49	49	49	50	50	51	49	49	49	49	48	48	46
AgR1674_2007_Pi_Gwavas_EC_SB0140_REA115_VNTR132		339	47	45	45	45	46	46	50	49	46	46	46	46	45	143	123	118	117	114	114	114	113	116	116	114	110	121	99	110	64	62	62	62	57	53	47	47	47	48	48	49	47	47	47	47	46	46	44
AgR26_1983_Po_Taumarunui_KINGCNTRY_SB0140_REA115_VNTR132		339	47	45	45	45	46	46	50	49	46	46	46	46	45	143	123	118	117	114	114	114	113	116	116	114	110	121	99	110	64	62	62	62	57	53	47	47	47	48	48	49	47	47	47	47	46	46	44
AgR1797_2001_Ce_UreweraNatPark_BOP_SB0140		340	48	46	46	46	47	47	51	50	47	47	47	47	46	144	124	119	118	115	115	115	114	117	117	115	111	122	100	111	65	63	63	63	58	54	48	48	48	49	49	50	48	48	48	48	47	47	45
AgR17119_2012_Ce_Turangi_WKTO_SB0140		345	53	51	51	51	52	52	56	55	52	52	52	52	51	149	129	124	123	120	120	120	119	122	122	120	116	127	105	116	70	68	68	68	63	59	53	53	53	54	54	55	53	53	53	53	52	52	50
AgR55_1994_Ce_EastTaupo_TPO_SB0140_REA125		342	50	48	48	48	49	49	53	52	49	49	49	49	48	146	126	121	120	117	117	117	116	119	119	117	113	124	102	113	67	65	65	65	60	56	50	50	50	51	51	52	50	50	50	50	49	49	47
AgR46_2001_Bo_Dannevirke_HWKSBY_SB0140_REA119		340	48	46	46	46	47	47	51	50	47	47	47	47	46	144	124	119	118	115	115	115	114	117	117	115	111	122	100	111	65	63	63	63	58	54	48	48	48	49	49	50	48	48	48	48	47	47	45
AgR44_2001_Bo_Dannevirke_HWKSBY_SB0140_REA121		340	48	46	46	46	47	47	51	50	47	47	47	47	46	144	124	119	118	115	115	115	114	117	117	115	111	122	100	111	65	63	63	63	58	54	48	48	48	49	49	50	48	48	48	48	47	47	45
AgR1778_1994_Ce_KiamanawaRanges_TAIHPE_SB0140		346	54	52	52	52	53	53	57	56	53	53	53	53	52	150	130	125	124	121	121	121	120	123	123	121	117	128	106	117	71	69	69	69	64	60	54	54	54	55	55	56	54	54	54	54	53	53	51
AgR100540_2010_Bo_Napier_HWKSBY_SB0140_REA115_VNTR2		350	58	56	56	56	57	57	61	60	57	57	57	57	56	154	134	129	128	125	125	125	124	127	127	125	121	132	110	121	75	73	73	73	68	64	58	58	58	59	59	60	58	58	58	58	57	57	55
AgR41346_2004_Bo_Patoka_HWKSBY_SB0140_REA115_VNTR2		341	49	47	47	47	48	48	52	51	48	48	48	48	47	145	125	120	119	116	116	116	115	118	118	116	112	123	101	112	66	64	64	64	59	55	49	49	49	50	50	51	49	49	49	49	48	48	46
AgR1611_2015_Bo_WaikiteValley_ROTRUA_SB0140_VNTR2		346	54	52	52	52	53	53	57	56	53	53	53	53	52	150	130	125	124	121	121	121	120	123	123	121	117	128	106	117	71	69	69	69	64	60	54	54	54	55	55	56	54	54	54	54	53	53	51
AgR1779_1994_Ce_KiamanawaRanges_TAIHPE_SB0140		337	45	43	43	43	44	44	48	47	44	44	44	44	43	141	121	116	115	112	112	112	111	114	114	112	108	119	97	108	62	60	60	60	55	51	45	45	45	46	46	47	45	45	45	45	44	44	42
AgR1830_2000_Bo_Patoka_HWKSBY_SB0140_REA115_VNTR2		345	53	51	51	51	52	52	56	55	52	52	52	52	51	149	129	124	123	120	120	120	119	122	122	120	116	127	105	116	70	68	68	68	63	59	53	53	53	54	54	55	53	53	53	53	52	52	50
AgR41_2008_Bo_Napier_HWKSBY_SB0140_REA115		346	54	52	52	52	53	53	57	56	53	53	53	53	52	150	130	125	124	121	121	121	120	123	123	121	117	128	106	117	71	69	69	69	64	60	54	54	54	55	55	56	54	54	54	54	53	53	51
AgR63_2000_Bo_Rangitaiki_TPO_SB0140_REA125_VNTR2		343	51	49	49	49	50	50	54	53	50	50	50	50	49	147	127	122	121	118	118	118	117	120	120	118	114	125	103	114	68	66	66	66	61	57	51	51	51	52	52	53	51	51	51	51	50	50	48
AgR1777_1994_Ce_KiamanawaRanges_TAIHPE_SB0140		339	47	45	45	45	46	46	50	49	46	46	46	46	45	143	123	118	117	114	114	114	113	116	116	114	110	121	99	110	64	62	62	62	57	53	47	47	47	48	48	49	47	47	47	47	46	46	44
AgR1640_2014_Bo_Pongaroa_WRARAPA_SB0140_VNTR2		347	55	53	53	53	54	54	58	57	54	54	54	54	53	151	131	126	125	122	122	122	121	124	124	122	118	129	107	118	72	70	70	70	65	61	55	55	55	56	56	57	55	55	55	55	54	54	52
AgR10_2002_Bo_Hastings_HWKSBY_SB0140_REA115		343	51	49	49	49	50	50	54	53	50	50	50	50	49	147	127	122	121	118	118	118	117	120	120	118	114	125	103	114	68	66	66	66	61	57	51	51	51	52	52	53	51	51	51	51	50	50	48
AgR41016_2004_Bo_TePohue_HWKSBY_SB0140_REA115_VNTR2		343	51	49	49	49	50	50	54	53	50	50	50	50	49	147	127	122	121	118	118	118	117	120	120	118	114	125	103	114	68	66	66	66	61	57	51	51	51	52	52	53	51	51	51	51	50	50	48
AgR30347_2003_Bo_Napier_HWKSBY_SB0140_REA115_VNTR2		343	51	49	49	49	50	50	54	53	50	50	50	50	49	147	127	122	121	118	118	118	117	120	120	118	114	125	103	114	68	66	66	66	61	57	51	51	51	52	52	53	51	51	51	51	50	50	48
AgR17108_2004_Po_Glenfalls_HWKSBY_SB0140_REA115		342	50	48	48	48	49	49	53	52	49	49	49	49	48	146	126	121	120	117	117	117	116	119	119	117	113	124	102	113	67	65	65	65	60	56	50	50	50	51	51	52	50	50	50	50	49	49	47
AgR17102_2003_Pi_MangataniwhaArea_GSBRN_SB0140_REA115		342	50	48	48	48	49	49	53	52	49	49	49	49	48	146	126	121	120	117	117	117	116	119	119	117	113	124	102	113	67	65	65	65	60	56	50	50	50	51	51	52	50	50	50	50	49	49	47
AgR17_2003_Bo_Hastings_HWKSBY_SB0140_REA115		342	50	48	48	48	49	49	53	52	49	49	49	49	48	146	126	121	120	117	117	117	116	119	119	117	113	124	102	113	67	65	65	65	60	56	50	50	50	51	51	52	50	50	50	50	49	49	47
AgR43_2006_Bo_Napier_HWKSBY_SB0140_REA115		342	50	48	48	48	49	49	53	52	49	49	49	49	48	146	126	121	120	117	117	117	116	119	119	117	113	124	102	113	67	65	65	65	60	56	50	50	50	51	51	52	50	50	50	50	49	49	47
AgR17103_2003_Po_Napier_HWKSBY_SB0140		343	51	49	49	49	50	50	54	53	50	50	50	50	49	147	127	122	121	118	118	118	117	120	120	118	114	125	103	114	68	66	66	66	61	57	51	51	51	52	52	53	51	51	51	51	50	50	48
AgR35_2003_Fe_TeHaroto_HWKSBY_SB0140_REA115		343	51	49	49	49	50	50	54	53	50	50	50	50	49	147	127	122	121	118	118	118	117	120	120	118	114	125	103	114	68	66	66	66	61	57	51	51	51	52	52	53	51	51	51	51	50	50	48
AgR29_2002_Bo_Napier_HWKSBY_SB0140_REA115		343	51	49	49	49	50	50	54	53	50	50	50	50	49	147	127	122	121	118	118	118	117	120	120	118	114	125	103	114	68	66	66	66	61	57	51	51	51	52	52	53	51	51	51	51	50	50	48
AgR28_2002_Bo_Hastings_HWKSBY_SB0140_REA123		343	51	49	49	49	50	50	54	53	50	50	50	50	49	147	127	122	121	118	118	118	117	120	120	118	114	125	103	114	68	66	66	66	61	57	51	51	51	52	52	53	51	51	51	51	50	50	48
AgR65_2003_Fe_TeHaroto_HWKSBY_SB0140_REA115		342	50	48	48	48	49	49	53	52	49	49	49	49	48	146	126	121	120	117	117	117	116	119	119	117	113	124	102	113	67	65	65	65	60	56	50	50	50	51	51	52	50	50	50	50	49	49	47
AgR170386_2017_Bo_Patoka_HWKSBY_SB0140_VNTR2		346	54	52	52	52	53	53	57	56	53	53	53	53	52	150	130	125	124	121	121	121	120	123	123	121	117	128	106	117	71	69	69	69	64	60	54	54	54	55	55	56	54	54	54	54	53	53	51
AgR1792_2000_Po_Hastings_HWKSBY_SB0140_		344	52	50	50	50	51	51	55	54	51	51	51	51	50	148	128	123	122	119	119	119	118	121	121	119	115	126	104	115	69	67	67	67	62	58	52	52	52	53	53	54	52	52	52	52	51	51	49
AgR38_2001_Bo_Taupo_TPO_SB0140_REA115		344	52	50	50	50	51	51	55	54	51	51	51	51	50	148	128	123	122	119	119	119	118	121	121	119	115	126	104	115	69	67	67	67	62	58	52	52	52	53	53	54	52	52	52	52	51	51	49
AgR7_2001_Bo_Hastings_HWKSBY_SB0140_REA115		344	52	50	50	50	51	51	55	54	51	51	51	51	50	148	128	123	122	119	119	119	118	121	121	119	115	126	104	115	69	67	67	67	62	58	52	52	52	53	53	54	52	52	52	52	51	51	49
AgR1800874_2017_Pi_Waipunga_BOP_SB0140_VNTR2		345	53	51	51	51	52	52	56	55	52	52	52	52	51	149	129	124	123	120	120	120	119	122	122	120	116	127	105	116	70	68	68	68	63	59	53	53	53	54	54	55	53	53	53	53	52	52	50
AgR727_2012_Pi_NorthTaupo_TPO_SB0140_VNTR2		343	51	49	49	49	50	50	54	53	50	50	50	50	49	147	127	122	121	118	118	118	117	120	120	118	114	125	103	114	68	66	66	66	61	57	51	51	51	52	52	53	51	51	51	51	50	50	48
AgR1800872_2017_Pi_Waipunga_BOP_SB0140_VNTR2		343	51	49	49	49	50	50	54	53	50	50	50	50	49	147	127	122	121	118	118	118	117	120	120	118	114	125	103	114	68	66	66	66	61	57	51	51	51	52	52	53	51	51	51	51	50	50	48
AgR17121_2013_Pi_BayofPlenty_BOP_SB0140_VNTR2		343	51	49	49	49	50	50	54	53	50	50	50	50	49	147	127	122	121	118	118	118	117	120	120	118	114	125	103	114	68	66	66	66	61	57	51	51	51	52	52	53	51	51	51	51	50	50	48
AgR170664_2017_Bo_Waipawa_HWKSBY_SB0140_VNTR2		344	52	50	50	50	51	51	55	54	51	51	51	51	50	148	128	123	122	119	119	119	118	121	121	119	115	126	104	115	69	67	67	67	62	58	52	52	52	53	53	54	52	52	52	52	51	51	49
AgR1791_2000_Po_Hastings_HWKSBY_SB0140_REA115		343	51	49	49	49	50	50	54	53	50	50	50	50	49	147	127	122	121	118	118	118	117	120	120	118	114	125	103	114	68	66	66	66	61	57	51	51	51	52	52	53	51	51	51	51	50	50	48
AgR37_1999_Bo_PioPio_KINGCNTRY_SB0140_REA115		341	49	47	47	47	48	48	52	51	48	48	48	48	47	145	125	120	119	116	116	116	115	118	118	116	112	123	101	112	66	64	64	64	59	55	49	49	49	50	50	51	49	49	49	49	48	48	46
AgR1793_2000_Ce_Taupo_TPO_SB0140_REA115		341	49	47	47	47	48	48	52	51	48	48	48	48	47	145	125	120	119	116	116	116	115	118	118	116	112	123	101	112	66	64	64	64	59	55	49	49	49	50	50	51	49	49	49	49	48	48	46
AgR25_1998_Bo_Taupo_TPO_SB0140_REA115		341	49	47	47	47	48	48	52	51	48	48	48	48	47	145	125	120	119	116	116	116	115	118	118	116	112	123	101	112	66	64	64	64	59	55	49	49	49	50	50	51	49	49	49	49	48	48	46
AgR520_2006_Bo_Otorohanga_WKTO_SB0140_REA115_VNTR2		342	50	48	48	48	49	49	53	52	49	49	49	49	48	146	126	121	120	117	117	117	116	119	119	117	113	124	102	113	67	65	65	65	60	56	50	50	50	51	51	52	50	50	50	50	49	49	47
AgR64_2002_Bo_Taihape_TAIHPE_SB0140_REA115		342	50	48	48	48	49	49	53	52	49	49	49	49	48	146	126	121	120	117	117	117	116	119	119	117	113	124	102	113	67	65	65	65	60	56	50	50	50	51	51	52	50	50	50	50	49	49	47
AgR1794_2000_Ce_Wellington_WLNGTN_SB0140_REA115		344	52	50	50	50	51	51	55	54	51	51	51	51	50	148	128	123	122	119	119	119	118	121	121	119	115	126	104	115	69	67	67	67	62	58	52	52	52	53	53	54	52	52	52	52	51	51	49
AgR17105_2003_Pi_TeHoe_WKTO_SB0140		343	51	49	49	49	50	50	54	53	50	50	50	50	49	147	127	122	121	118	118	118	117	120	120	118	114	125	103	114	68	66	66	66	61	57	51	51	51	52	52	53	51	51	51	51	50	50	48
AgR17104_2003_Pi_Whirinaki_WKTO_SB0140_REA115		343	51	49	49	49	50	50	54	53	50	50	50	50	49	147	127	122	121	118	118	118	117	120	120	118	114	125	103	114	68	66	66	66	61	57	51	51	51	52	52	53	51	51	51	51	50	50	48
AgR1798_2002_Pi_Hastings_HWKSBY_SB0140_VNTR2		343	51	49	49	49	50	50	54	53	50	50	50	50	49	147	127	122	121	118	118	118	117	120	120	118	114	125	103	114	68	66	66	66	61	57	51	51	51	52	52	53	51	51	51	51	50	50	48
AgR193_2004_Bo_Napier_HWKSBY_SB0140_REA115		343	51	49	49	49	50	50	54	53	50	50	50	50	49	147	127	122	121	118	118	118	117	120	120	118	114	125	103	114	68	66	66	66	61	57	51	51	51	52	52	53	51	51	51	51	50	50	48
AgR60_2002_Bo_Hastings_HWKSBY_SB0140_REA124_VNTR2		343	51	49	49	49	50	50	54	53	50	50	50	50	49	147	127	122	121	118	118	118	117	120	120	118	114	125	103	114	68	66	66	66	61	57	51	51	51	52	52	53	51	51	51	51	50	50	48
AgR17109_2005_Ce_Taupo_TPO_SB0140_REA115		342	50	48	48	48	49	49	53	52	49	49	49	49	48	146	126	121	120	117	117	117	116	119	119	117	113	124	102	113	67	65	65	65	60	56	50	50	50	51	51	52	50	50	50	50	49	49	47
AgR1_1988_Po_Taumarunui_KINGCNTRY_SB0140_REA115		341	49	47	47	47	48	48	52	51	48	48	48	48	47	145	125	120	119	116	116	116	115	118	118	116	112	123	101	112	66	64	64	64	59	55	49	49	49	50	50	51	49	49	49	49	48	48	46
AgR60575_2006_Bo_Mangakino_WKTO_SB0140_REA126_VNTR2		351	43	41	41	41	42	42	46	45	42	42	42	42	41	155	135	130	129	126	126	126	125	128	128	126	122	133	111	122	76	74	74	74	69	65	59	59	59	60	60	61	59	59	59	59	58	58	56
AgR30_1984_Bo_Taumarunui_KINGCNTRY_SB0140_REA115		335	43	41	41	41	42	42	46	45	42	42	42	42	41	139	119	114	113	110	110	110	109	112	112	110	106	117	95	106	60	58	58	58	53	49	43	43	43	44	44	45	43	43	43	43	42	42	40
AgR8_2001_Bo_Napier_HWKSBY_SB0140_REA115		337	45	43	43	43	44	44	48	47	44	44	44	44	43	141	121	116	115	112	112	112	111	114	114	112	108	119	97	108	62	60	60	60	55	51	45	45	45	46	46	47	45	45	45	45	44	44	42
AgR1652_2007_Bo_Ngamatea_TAIHPE_SB0140_REA301		340	48	46	46	46	47	47	51	50	47	47	47	47	46	144	124	119	118	115	115	115	114	117	117	115	111	122	100	111	65	63	63	63	58	54	48	48	48	49	49	50	48	48	48	48	47	47	45
AgR1637_2011_Bo_Ngamatea_TAIHPE_SB0140_REA301_VNTR1		340	48	46	46	46	47	47	51	50	47	47	47	47	46	144	124	119	118	115	115	115	114	117	117	115	111	122	100	111	65	63	63	63	58	54	48	48	48	49	49	50	48	48	48	48	47	47	45
AgR1628_2011_Bo_Ngamatea_TAIHPE_SB0140_REA301_VNTR1		340	48	46	46	46	47	47	51	50	47	47	47	47	46	144	124	119	118	115	115	115	114	117	117	115	111	122	100	111	65	63	63	63	58	54	48	48	48	49	49	50	48	48	48	48	47	47	45
AgR1604_2006_Fe_Ngamatea_TAIHPE_SB0140_REA245_VNTR1		339	47	45	45	45	46	46	50	49	46	46	46	46	45	143	123	118	117	114	114	114	113	116	116	114	110	121	99	110	64	62	62	62	57	53	47	47	47	48	48	49	47	47	47	47	46	46	44
AgR1753_2016_Bo_Hastings_HWKSBY_SB0273_VNTR10		342	50	48	48	48	49	49	53	52	49	49	49	49	48	146	126	121	120	117	117	117	116	119	119	117	113	124	102	113	67	65	65	65	60	56	50	50	50	51	51	52	50	50	50	50	49	49	47
AgR39_2002_Bo_Hastings_HWKSBY_SB0140_REA131_VNTR1		337	45	43	43	43	44	44	48	47	44	44	44	44	43	141	121	116	115	112	112	112	111	114	114	112	108	119	97	108	62	60	60	60	55	51	45	45	45	46	46	47	45	45	45	45	44	44	42
AgR1601_1999_Bo_Taihape_TAIHPE_SB0273_REA214_VNTR10		336	44	42	42	42	43	43	47	46	43	43	43	43	42	140	120	115	114	111	111	111	110	113	113	111	107	118	96	107	61	59	59	59	54	50	44	44	44	45	45	46	44	44	44	44	43	43	41
AgR101_2006_Bo_Napier_HWKSBY_SB0273_REA131		339	47	45	45	45	46	46	50	49	46	46	46	46	45	143	123	118	117	114	114	114	113	116	116	114	110	121	99	110	64	62	62	62	57	53	47	47	47	48	48	49	47	47	47	47	46	46	44
AgR54_2005_Bo_Taihape_TAIHPE_SB0273_REA131		337	45	43	43	43	44	44	48	47	44	44	44	44	43	141	121	116	115	112	112	112	111	114	114	112	108	119	97	108	62	60	60	60	55	51	45	45	45	46	46	47	45	45	45	45	44	44	42
AgR89_2007_Fe_Taihape_TAIHPE_SB0140_REA131		335	43	41	41	41	42	42	46	45	42	42	42	42	41	139	119	114	113	110	110	110	109	112	112	110	106	117	95	106	60	58	58	58	53	49	43	43	43	44	44	45	43	43	43	43	42	42	40
AgR32_2003_Ce_Ngamatea_TAIHPE_SB0140_REA131		335	43	41	41	41	42	42	46	45	42	42	42	42	41	139	119	114	113	110	110	110	109	112	112	110	106	117	95	106	60	58	58	58	53	49	43	43	43	44	44	45	43	43	43	43	42	42	40
AgR1603_2004_Fe_Ngamatea_TAIHPE_SB0140_VNTR1		334	42	40	40	40	41	41	45	44	41	41	41	41	40	138	118	113	112	109	109	109	108	111	111	109	105	116	94	105	59	57	57	57	52	48	42	42	42	43	43	44	42	42	42	42	41	41	39
AgR92_1999_Bo_Taihape_TAIHPE_SB0140_REA131		334	42	40	40	40	41	41	45	44	41	41	41	41	40	138	118	113	112	109	109	109	108	111	111	109	105	116	94	105	59	57	57	57	52	48	42	42	42	43	43	44	42	42	42	42	41	41	39
AgR1602_1994_Bo_Waipukurau_HWKSBY_SB0140_REA131_VNTR1		332	40	38	38	38	39	39	43	42	39	39	39	39	38	136	116	111	110	107	107	107	106	109	109	107	103	114	92	103	57	55	55	55	50	46	40	40	40	41	41	42	40	40	40	40	39	39	37
AgR77_1992_Bo_Taihape_TAIHPE_SB0140_REA131		332	40	38	38	38	39	39	43	42	39	39	39	39	38	136	116	111	110	107	107	107	106	109	109	107	103	114	92	103	57	55	55	55	50	46	40	40	40	41	41	42	40	40	40	40	39	39	37
AgR1766_2016_Bo_Waikato_CNI_SB0140_VNTR139		352	36	34	34	34	35	35	39	38	35	35	35	35	34	156	136	131	130	127	127	127	126	129	129	127	123	134	112	123	77	75	75	75	70	66	60	60	60	61	61	62	60	60	60	60	59	59	57
AgR160792_2016_Bo_Waikato_CNI_SB0140_VNTR139		350	34	32	32	32	33	33	37	36	33	33	33	33	32	154	134	129	128	125	125	125	124	127	127	125	121	132	110	121	75	73	73	73	68	64	58	58	58	59	59	60	58	58	58	58	57	57	55
AgR1607_2015_Bo_Waikato_CNI_SB0140_VNTR1		350	34	32	32	32	33	33	37	36	33	33	33	33	32	154	134	129	128	125	125	125	124	127	127	125	121	132	110	121	75	73	73	73	68	64	58	58	58	59	59	60	58	58	58	58	57	57	55
AgR1605_2015_Bo_BOP_CNI_SB0140_VNTR1		350	34	32	32	32	33	33	37	36	33	33	33	33	32	154	134	129	128	125	125	125	124	127	127	125	121	132	110	121	75	73	73	73	68	64	58	58	58	59	59	60	58	58	58	58	57	57	55
AgR1607381_2016_Bo_Waikato_CNI_SB0140_VNTR139		349	33	31	31	31	32	32	36	35	32	32	32	32	31	153	133	128	127	124	124	124	123	126	126	124	120	131	109	120	74	72	72	72	67	63	57	57	57	58	58	59	57	57	57	57	56	56	54
AgR1606931_2016_Bo_Waikato_CNI_SB0140_VNTR139		349	33	31	31	31	32	32	36	35	32	32	32	32	31	153	133	128	127	124	124	124	123	126	126	124	120	131	109	120	74	72	72	72	67	63	57	57	57	58	58	59	57	57	57	57	56	56	54
AgR160791_2016_Bo_Waikato_CNI_SB0140_VNTR139		349	33	31	31	31	32	32	36	35	32	32	32	32	31	153	133	128	127	124	124	124	123	126	126	124	120	131	109	120	74	72	72	72	67	63	57	57	57	58	58	59	57	57	57	57	56	56	54
AgR16794_2016_Bo_Waikato_CNI_SB0140_VNTR139		349	33	31	31	31	32	32	36	35	32	32	32	32	31	153	133	128	127	124	124	124	123	126	126	124	120	131	109	120	74	72	72	72	67	63	57	57	57	58	58	59	57	57	57	57	56	56	54
AgR1768_2016_Bo_Waikato_CNI_SB0140_VNTR139		349	33	31	31	31	32	32	36	35	32	32	32	32	31	153	133	128	127	124	124	124	123	126	126	124	120	131	109	120	74	72	72	72	67	63	57	57	57	58	58	59	57	57	57	57	56	56	54
AgR1767_2016_Bo_Waikato_CNI_SB0140_VNTR1		349	33	31	31	31	32	32	36	35	32	32	32	32	31	153	133	128	127	124	124	124	123	126	126	124	120	131	109	120	74	72	72	72	67	63	57	57	57	58	58	59	57	57	57	57	56	56	54
AgR1765_2016_Bo_Waikato_CNI_SB0140_VNTR139		349	33	31	31	31	32	32	36	35	32	32	32	32	31	153	133	128	127	124	124	124	123	126	126	124	120	131	109	120	74	72	72	72	67	63	57	57	57	58	58	59	57	57	57	57	56	56	54
AgR1764_2016_Bo_Waikato_CNI_SB0140_VNTR139		349	33	31	31	31	32	32	36	35	32	32	32	32	31	153	133	128	127	124	124	124	123	126	126	124	120	131	109	120	74	72	72	72	67	63	57	57	57	58	58	59	57	57	57	57	56	56	54
AgR1757_2016_Bo_Waikato_CNI_SB0140_VNTR139		349	33	31	31	31	32	32	36	35	32	32	32	32	31	153	133	128	127	124	124	124	123	126	126	124	120	131	109	120	74	72	72	72	67	63	57	57	57	58	58	59	57	57	57	57	56	56	54
AgR1744_2016_Bo_Waikato_CNI_SB0140_VNTR1		349	33	31	31	31	32	32	36	35	32	32	32	32	31	153	133	128	127	124	124	124	123	126	126	124	120	131	109	120	74	72	72	72	67	63	57	57	57	58	58	59	57	57	57	57	56	56	54
AgR1609_2015_Bo_Waikato_CNI_SB0140_VNTR1		349	33	31	31	31	32	32	36	35	32	32	32	32	31	153	133	128	127	124	124	124	123	126	126	124	120	131	109	120	74	72	72	72	67	63	57	57	57	58	58	59	57	57	57	57	56	56	54
AgR1608_2015_Bo_Waikato_CNI_SB0140_VNTR1		349	33	31	31	31	32	32	36	35	32	32	32	32	31	153	133	128	127	124	124	124	123	126	126	124	120	131	109	120	74	72	72	72	67	63	57	57	57	58	58	59	57	57	57	57	56	56	54
AgR1606_2015_Bo_Waikato_CNI_SB0140_VNTR1		349	33	31	31	31	32	32	36	35	32	32	32	32	31	153	133	128	127	124	124	124	123	126	126	124	120	131	109	120	74	72	72	72	67	63	57	57	57	58	58	59	57	57	57	57	56	56	54
AgR189_1998_Bo_Wanganui_WNGNUI_SB0140_REA115		343	31	29	29	29	30	30	34	33	30	30	30	30	29	147	127	122	121	118	118	118	117	120	120	118	114	125	103	114	68	66	66	66	61	57	51	51	51	52	52	53	51	51	51	51	50	50	48
AgR22_2002_Bo_Turakina_WNGNUI_SB0140_REA115		343	31	29	29	29	30	30	34	33	30	30	30	30	29	147	127	122	121	118	118	118	117	120	120	118	114	125	103	114	68	66	66	66	61	57	51	51	51	52	52	53	51	51	51	51	50	50	48
AgR1704532_2017_Pi_Hauhungaroa_CNI_SB0140_VNTR2		345	29	27	27	27	28	28	32	31	28	28	28	28	27	149	129	124	123	120	120	120	119	122	122	120	116	127	105	116	70	68	68	68	63	59	53	53	53	54	54	55	53	53	53	53	52	52	50
AgR1790_2000_Ce_Taupo_TPO_SB0140_REA115		341	33	31	31	31	32	32	36	35	32	32	32	32	31	145	125	120	119	116	116	116	115	118	118	116	112	123	101	112	66	64	64	64	59	55	49	49	49	50	50	51	49	49	49	49	48	48	46
AgR070487_2017_Pi_Ruatiti_CNI_SB0140_VNTR2		341	29	27	27	27	28	28	32	31	28	28	28	28	27	145	125	120	119	116	116	116	115	118	118	116	112	123	101	112	66	64	64	64	59	55	49	49	49	50	50	51	49	49	49	49	48	48	46
AgR545_2013_Bo_Kaitaia_NTHLND_SB0140_VNTR109		342	30	28	28	28	29	29	33	32	29	29	29	29	28	146	126	121	120	117	117	117	116	119	119	117	113	124	102	113	67	65	65	65	60	56	50	50	50	51	51	52	50	50	50	50	49	49	47
AgR544_2013_Bo_Kaikohe_NTHLND_SB0140_VNTR109		342	30	28	28	28	29	29	33	32	29	29	29	29	28	146	126	121	120	117	117	117	116	119	119	117	113	124	102	113	67	65	65	65	60	56	50	50	50	51	51	52	50	50	50	50	49	49	47
AgR513_2009_Bo_Otorohanga_WKTO_SB0140_REA115_VNTR109		342	30	28	28	28	29	29	33	32	29	29	29	29	28	146	126	121	120	117	117	117	116	119	119	117	113	124	102	113	67	65	65	65	60	56	50	50	50	51	51	52	50	50	50	50	49	49	47
AgR551_2013_Bo_Kaitaia_NTHLND_SB0140_VNTR109		340	28	26	26	26	27	27	31	30	27	27	27	27	26	144	124	119	118	115	115	115	114	117	117	115	111	122	100	111	65	63	63	63	58	54	48	48	48	49	49	50	48	48	48	48	47	47	45
AgR509_2009_Bo_Otorohanga_WKTO_SB0140_REA115_VNTR109		340	28	26	26	26	27	27	31	30	27	27	27	27	26	144	124	119	118	115	115	115	114	117	117	115	111	122	100	111	65	63	63	63	58	54	48	48	48	49	49	50	48	48	48	48	47	47	45
AgR541_2013_Bo_Kaitaia_NTHLND_SB0140_VNTR109		341	29	27	27	27	28	28	32	31	28	28	28	28	27	145	125	120	119	116	116	116	115	118	118	116	112	123	101	112	66	64	64	64	59	55	49	49	49	50	50	51	49	49	49	49	48	48	46
AgR16102_2014_Pi_Hauturu_WKTO_SB0140_VNTR2		342	26	24	24	24	25	25	29	28	25	25	25	25	24	146	126	121	120	117	117	117	116	119	119	117	113	124	102	113	67	65	65	65	60	56	50	50	50	51	51	52	50	50	50	50	49	49	47
AgR730_2013_Pi_Hauturu_WKTO_SB0140_VNTR2		343	27	25	25	25	26	26	30	29	26	26	26	26	25	147	127	122	121	118	118	118	117	120	120	118	114	125	103	114	68	66	66	66	61	57	51	51	51	52	52	53	51	51	51	51	50	50	48
AgR1706862_2017_Pi_Tihoi_WKTO_SB0162_VNTR2		352	42	40	40	40	41	41	45	44	41	41	41	41	40	156	136	131	130	127	127	127	126	129	129	127	123	134	112	123	77	75	75	75	70	66	60	60	60	61	61	62	60	60	60	60	59	59	57
AgR17101_2002_Po_HauhungaroaRanges_TAUPO_SB0140		340	32	30	30	30	31	31	35	34	31	31	31	31	30	144	124	119	118	115	115	115	114	117	117	115	111	122	100	111	65	63	63	63	58	54	48	48	48	49	49	50	48	48	48	48	47	47	45
AgR50_2004_Fe_Taupo_TPO_SB0140_REA266		339	27	25	25	25	26	26	30	29	26	26	26	26	25	143	123	118	117	114	114	114	113	116	116	114	110	121	99	110	64	62	62	62	57	53	47	47	47	48	48	49	47	47	47	47	46	46	44
AgR2_1993_Bo_Taumarunui_KINGCNTRY_SB0140_REA115		338	26	24	24	24	25	25	29	28	25	25	25	25	24	142	122	117	116	113	113	113	112	115	115	113	109	120	98	109	63	61	61	61	56	52	46	46	46	47	47	48	46	46	46	46	45	45	43
AgR1703411_2017_Pi_Tihoi_WKTO_SB0140_VNTR2		340	24	22	22	22	23	23	27	26	23	23	23	23	22	144	124	119	118	115	115	115	114	117	117	115	111	122	100	111	65	63	63	63	58	54	48	48	48	49	49	50	48	48	48	48	47	47	45
AgR82_1998_Bo_Himatangi_MNWTU_SB0140_REA118		340	28	26	26	26	27	27	31	30	27	27	27	27	26	144	124	119	118	115	115	115	114	117	117	115	111	122	100	111	65	63	63	63	58	54	48	48	48	49	49	50	48	48	48	48	47	47	45
AgR58_1995_Bo_PalmerstonNorth_MNWTU_SB0140_REA118		341	29	27	27	27	28	28	32	31	28	28	28	28	27	145	125	120	119	116	116	116	115	118	118	116	112	123	101	112	66	64	64	64	59	55	49	49	49	50	50	51	49	49	49	49	48	48	46
AgR73_1997_Fe_Tangimoana_MNWTU_SB0140_REA118		339	27	25	25	25	26	26	30	29	26	26	26	26	25	143	123	118	117	114	114	114	113	116	116	114	110	121	99	110	64	62	62	62	57	53	47	47	47	48	48	49	47	47	47	47	46	46	44
AgR94_1997_Po_Bulls_MNWTU_SB0140_REA118		338	26	24	24	24	25	25	29	28	25	25	25	25	24	142	122	117	116	113	113	113	112	115	115	113	109	120	98	109	63	61	61	61	56	52	46	46	46	47	47	48	46	46	46	46	45	45	43
AgR56_1996_Fe_Bulls_MNWTU_SB0140_REA118_VNTR2		337	25	23	23	23	24	24	28	27	24	24	24	24	23	141	121	116	115	112	112	112	111	114	114	112	108	119	97	108	62	60	60	60	55	51	45	45	45	46	46	47	45	45	45	45	44	44	42
AgR52_1996_Fe_Bulls_MNWTU_SB0140_REA118		337	25	23	23	23	24	24	28	27	24	24	24	24	23	141	121	116	115	112	112	112	111	114	114	112	108	119	97	108	62	60	60	60	55	51	45	45	45	46	46	47	45	45	45	45	44	44	42
AgR80_2008_Bo_Bulls_MNWTU_SB0140_REA118_VNTR2		340	28	26	26	26	27	27	31	30	27	27	27	27	26	144	124	119	118	115	115	115	114	117	117	115	111	122	100	111	65	63	63	63	58	54	48	48	48	49	49	50	48	48	48	48	47	47	45
AgR90_2006_Bo_Bulls_MNWTU_SB0140_REA118		341	29	27	27	27	28	28	32	31	28	28	28	28	27	145	125	120	119	116	116	116	115	118	118	116	112	123	101	112	66	64	64	64	59	55	49	49	49	50	50	51	49	49	49	49	48	48	46
AgR86_2005_Bo_Bulls_MNWTU_SB0140_REA118		340	28	26	26	26	27	27	31	30	27	27	27	27	26	144	124	119	118	115	115	115	114	117	117	115	111	122	100	111	65	63	63	63	58	54	48	48	48	49	49	50	48	48	48	48	47	47	45
AgR61_1999_Bo_Hamilton_WKTO_SB0140_REA151		341	33	31	31	31	32	32	36	35	32	32	32	32	31	145	125	120	119	116	116	116	115	118	118	116	112	123	101	112	66	64	64	64	59	55	49	49	49	50	50	51	49	49	49	49	48	48	46
AgR57_1996_Bo_Hamilton_WKTO_SB0140_REA151		340	32	30	30	30	31	31	35	34	31	31	31	31	30	144	124	119	118	115	115	115	114	117	117	115	111	122	100	111	65	63	63	63	58	54	48	48	48	49	49	50	48	48	48	48	47	47	45
AgR1788_1998_Fe_Taupo_TPO_SB0140_REA115		336	28	26	26	26	27	27	31	30	27	27	27	27	26	140	120	115	114	111	111	111	110	113	113	111	107	118	96	107	61	59	59	59	54	50	44	44	44	45	45	46	44	44	44	44	43	43	41
AgR34_1998_Fe_Taupo_TPO_SB0140_REA115		336	28	26	26	26	27	27	31	30	27	27	27	27	26	140	120	115	114	111	111	111	110	113	113	111	107	118	96	107	61	59	59	59	54	50	44	44	44	45	45	46	44	44	44	44	43	43	41
AgR14_1998_Bo_Taupo_TPO_SB0140_REA115		336	28	26	26	26	27	27	31	30	27	27	27	27	26	140	120	115	114	111	111	111	110	113	113	111	107	118	96	107	61	59	59	59	54	50	44	44	44	45	45	46	44	44	44	44	43	43	41
AgR13_1998_Bo_Taupo_TPO_SB0140_REA115		336	28	26	26	26	27	27	31	30	27	27	27	27	26	140	120	115	114	111	111	111	110	113	113	111	107	118	96	107	61	59	59	59	54	50	44	44	44	45	45	46	44	44	44	44	43	43	41
AgR1784_1996_Ce_UreweraNationalPark_RTRUA_SB0140_REA115		337	29	27	27	27	28	28	32	31	28	28	28	28	27	141	121	116	115	112	112	112	111	114	114	112	108	119	97	108	62	60	60	60	55	51	45	45	45	46	46	47	45	45	45	45	44	44	42
AgR710_1998_Po_Taupo_TPO_SB0140_REA115		337	29	27	27	27	28	28	32	31	28	28	28	28	27	141	121	116	115	112	112	112	111	114	114	112	108	119	97	108	62	60	60	60	55	51	45	45	45	46	46	47	45	45	45	45	44	44	42
AgR1610_2015_Bo_Mangakino_WKTO_SB0140_VNTR2		338	22	20	20	20	21	21	25	24	21	21	21	21	20	142	122	117	116	113	113	113	112	115	115	113	109	120	98	109	63	61	61	61	56	52	46	46	46	47	47	48	46	46	46	46	45	45	43
AgR42_1988_Po_Kaiwhaki_WNGNUI_SB0140_REA115		335	27	25	25	25	26	26	30	29	26	26	26	26	25	139	119	114	113	110	110	110	109	112	112	110	106	117	95	106	60	58	58	58	53	49	43	43	43	44	44	45	43	43	43	43	42	42	40
AgR4202630_2004_Pi_Hauhungaroa_CNI_SB0140		341	29	27	27	27	28	28	32	31	28	28	28	28	27	145	125	120	119	116	116	116	115	118	118	116	112	123	101	112	66	64	64	64	59	55	49	49	49	50	50	51	49	49	49	49	48	48	46
AgR45_1996_Bo_Wanganui_WNGNUI_SB0140_REA115		336	20	18	18	18	19	19	23	22	19	19	19	19	18	140	120	115	114	111	111	111	110	113	113	111	107	118	96	107	59	57	57	57	54	50	44	44	44	45	45	46	44	44	44	44	43	43	41
AgR1613_2013_Pi_Tihoi_TPO_SB0140_VNTR2		340	30	28	28	28	29	29	33	32	29	29	29	29	28	144	124	119	118	115	115	115	114	117	117	115	111	122	100	111	65	63	63	63	58	54	48	48	48	49	49	50	48	48	48	48	47	47	45
AgR1704521_2017_Pi_Hauhungaroa_CNI_SB0140_VNTR2		336	24	22	22	22	23	23	27	26	23	23	23	23	22	140	120	115	114	111	111	111	110	113	113	111	107	118	96	107	61	59	59	59	54	50	44	44	44	45	45	46	44	44	44	44	43	43	41
AgR1704292_2017_Pi_Tihoi_WKTO_SB0140_VNTR2		336	24	22	22	22	23	23	27	26	23	23	23	23	22	140	120	115	114	111	111	111	110	113	113	111	107	118	96	107	61	59	59	59	54	50	44	44	44	45	45	46	44	44	44	44	43	43	41
AgR1614_2015_Pi_Hauhungaroa_WKTO_SB0140_VNTR2		333	21	19	19	19	20	20	24	23	20	20	20	20	19	137	117	112	111	108	108	108	107	110	110	108	104	115	93	104	58	56	56	56	51	47	41	41	41	42	42	43	41	41	41	41	40	40	38
AgR16_1998_Bo_PioPio_KINGCNTRY_SB0140_REA115		335	19	17	17	17	18	18	22	21	18	18	18	18	17	139	119	114	113	110	110	110	109	112	112	110	106	117	95	106	60	58	58	58	53	49	43	43	43	44	44	45	43	43	43	43	42	42	40
AgR15_1998_Bo_Taumarunui_KINGCNTRY_SB0140_REA115		335	19	17	17	17	18	18	22	21	18	18	18	18	17	139	119	114	113	110	110	110	109	112	112	110	106	117	95	106	60	58	58	58	53	49	43	43	43	44	44	45	43	43	43	43	42	42	40
AgR1795_2001_Po_Taumaranui_KINGCNTRY_SB0140		330	16	14	14	14	15	15	19	18	15	15	15	15	14	136	116	111	110	107	107	107	106	109	109	107	103	114	92	103	57	55	55	55	50	46	40	40	40	41	41	42	40	40	40	40	39	39	37
AgR119_1983_Po_Taumarunui_KINGCNTRY_SB0140_REA115		332	22	20	20	20	21	21	25	24	21	21	21	21	20	136	116	111	110	107	107	107	106	109	109	107	103	114	92	103	57	55	55	55	50	46	40	40	40	41	41	42	40	40	40	40	39	39	37
AgR4_1994_Bo_TokomaruBay_EC_SB0140_REA115		332	24	22	22	22	23	23	27	26	23	23	23	23	22	136	116	111	110	107	107	107	106	109	109	107	103	114	92	103	57	55	55	55	50	46	40	40	40	41	41	42	40	40	40	40	39	39	37
AgR1656_1984_Po_Taumaranui_KINGCNTRY_SB0140_REA177		326	18	16	16	16	17	17	21	20	17	17	17	17	16	130	110	105	104	101	101	101	100	103	103	101	97	108	86	97	51	49	49	49	44	40	34	34	34	35	35	36	34	34	34	34	33	33	31
AgR10653_1994_Pi_Hauhungaroa_KINGCNTRY_SB0140_REA115		330	20	18	18	18	19	19	23	22	19	19	19	19	18	134	114	109	108	105	105	105	104	107	107	105	101	112	90	101	55	53	53	53	48	44	38	38	38	39	39	40	38	38	38	38	37	37	35
AgR1654_1994_Pi_Hauhungaroa_KINGCNTRY_New		331	21	19	19	19	20	20	24	23	20	20	20	20	19	135	115	110	109	106	106	106	105	108	108	106	102	113	91	102	56	54	54	54	49	45	39	39	39	40	40	41	39	39	39	39	38	38	36
AgR93_1996_Bo_TeKauwhata_WKTO_SB0140_REA151		327	91	89	89	89	90	90	94	93	90	90	90	90	89	131	111	106	105	102	102	102	101	104	104	102	98	109	87	98	108	106	106	106	101	97	91	91	91	92	92	93	91	91	91	91	90	90	88
AgR709_1997_Fe_Tahuna_WKTO_SB0140_REA151		330	94	92	92	92	93	93	97	96	93	93	93	93	92	134	114	109	108	105	105	105	104	107	107	105	101	112	90	101	111	109	109	109	104	100	94	94	94	95	95	96	94	94	94	94	93	93	91
AgR415_1997_Fe_Patetonga_WKTO_SB0140_REA151_VNTR44		330	94	92	92	92	93	93	97	96	93	93	93	93	92	134	114	109	108	105	105	105	104	107	107	105	101	112	90	101	111	109	109	109	104	100	94	94	94	95	95	96	94	94	94	94	93	93	91
AgR69_2007_Bo_TeKauwhata_WKTO_SB0140_REA151		332	96	94	94	94	95	95	99	98	95	95	95	95	94	136	116	111	110	107	107	107	106	109	109	107	103	114	92	103	113	111	111	111	106	102	96	96	96	97	97	98	96	96	96	96	95	95	93
AgR718_2009_Fe_WhangamarinoSwamp_WKTO_SB0140_REA263_VNTR44		330	94	92	92	92	93	93	97	96	93	93	93	93	92	134	114	109	108	105	105	105	104	107	107	105	101	112	90	101	111	109	109	109	104	100	94	94	94	95	95	96	94	94	94	94	93	93	91
AgR745_2009_Bo_TeKauwhata_WKTO_SB0140_REA179_VNTR44		327	91	89	89	89	90	90	94	93	90	90	90	90	89	131	111	106	105	102	102	102	101	104	104	102	98	109	87	98	108	106	106	106	101	97	91	91	91	92	92	93	91	91	91	91	90	90	88
AgR717_2009_Fe_Whangamarino_WKTO_SB0140_REA256_VNTR44		328	92	90	90	90	91	91	95	94	91	91	91	91	90	132	112	107	106	103	103	103	102	105	105	103	99	110	88	99	109	107	107	107	102	98	92	92	92	93	93	94	92	92	92	92	91	91	89
AgR706_1990_Po_Mermere_WKTO_SB0140_REA151		324	88	86	86	86	87	87	91	90	87	87	87	87	86	128	108	103	102	99	99	99	98	101	101	99	95	106	84	95	105	103	103	103	98	94	88	88	88	89	89	90	88	88	88	88	87	87	85
AgR705_1990_Po_Mermere_WKTO_SB0140_REA151		326	90	88	88	88	89	89	93	92	89	89	89	89	88	130	110	105	104	101	101	101	100	103	103	101	97	108	86	97	107	105	105	105	100	96	90	90	90	91	91	92	90	90	90	90	89	89	87
AgR708_1996_Fe_KopuataiSwamp_WKTO_SB0140		318	80	78	78	78	79	79	83	82	79	79	79	79	78	122	102	97	96	93	93	93	92	95	95	93	89	100	78	89	97	95	95	95	90	86	80	80	80	81	81	82	80	80	80	80	79	79	77
AgR746_1996_Fe_Morrinsville_WKTO_SB0140		319	81	79	79	79	80	80	84	83	80	80	80	80	79	123	103	98	97	94	94	94	93	96	96	94	90	101	79	90	98	96	96	96	91	87	81	81	81	82	82	83	81	81	81	81	80	80	78
AgR416_2007_Bo_Patetonga_WKTO_SB0140_REA161_VNTR2		319	81	79	79	79	80	80	84	83	80	80	80	80	79	123	103	98	97	94	94	94	93	96	96	94	90	101	79	90	98	96	96	96	91	87	81	81	81	82	82	83	81	81	81	81	80	80	78
AgR412_2011_Bo_Patetonga_WKTO_SB0140_REA161_VNTR2		322	84	82	82	82	83	83	87	86	83	83	83	83	82	126	106	101	100	97	97	97	96	99	99	97	93	104	82	93	101	99	99	99	94	90	84	84	84	85	85	86	84	84	84	84	83	83	81
[truncated: 171 more columns]
